# Supplementary material for: Diaqua­bis­[5-(pyrazin-2-yl-κN 1)-3-(pyridin-3-yl)-1,2,4-triazolido-κN 1]cadmium
Source: Acta Crystallogr Sect E Struct Rep Online. 2011 Nov 5;67(Pt 12):m1690. doi: 10.1107/S1600536811045545 (PMC3238616; doi:10.1107/S1600536811045545)
Supplement: Supplementary file 1 [file e-67-m1690-sup1.cif]

##############################################################################
#                                                                            #
# This CIF contains the data in a paper accepted for publication in          #
# Acta Crystallographica Section E. It conforms to the requirements of       #
# Notes for Authors for Acta Crystallographica Section E, and has been       #
# peer reviewed under the auspices of the IUCr Commission on Journals.       #
#                                                                            #
# Full details of the Crystallographic Information File format               #
# are given in the paper "The Crystallographic Information File (CIF):       #
# a New Standard Archive File for Crystallography" by S. R. Hall, F. H.      #
# Allen and I. D. Brown [Acta Cryst. (1991), A47, 655-685].                  #
#                                                                            #
# The current version of the core CIF dictionary is obtainable from          #
# ftp://ftp.iucr.org/pub/cif_core.dic.                                       #
#                                                                            #
# Software is freely available for graphical display of the structure(s)     #
# in this CIF. For information consult the CIF software page                 #
# http://www.iucr.org/resources/cif/software.                                #
#                                                                            #
# This file may be used for bona fide research purposes within the           #
# scientific community so long as proper attribution is given to the journal # 
# article from which it was obtained.                                        #
#                                                                            #
##############################################################################
data_I
_audit_creation_method     SHELXL-97
_chemical_name_systematic
;
Diaquabis[5-(pyrazin-2-yl-\k<i>N</i>^1^)-3-(pyridin-3-yl)-1,2,4-
triazolido-\k<i>N</i>^1^]cadmium
;
_chemical_name_common     ?
_chemical_formula_moiety     'C22 H18 Cd N12 O2'
_chemical_formula_sum     'C22 H18 Cd N12 O2'
_chemical_formula_iupac     '[Cd (C11 H7 N6)2 (H2 O)2]'
_chemical_formula_weight     594.88
_chemical_melting_point     ?
_symmetry_cell_setting     monoclinic
_symmetry_space_group_name_H-M     'P 21/c'
_symmetry_space_group_name_hall     '-P 2ybc'
loop_
    _symmetry_equiv_pos_as_xyz
    'x, y, z'
    '-x, y+1/2, -z+1/2'
    '-x, -y, -z'
    'x, -y-1/2, z-1/2'
_cell_length_a     8.640(5)
_cell_length_b     5.684(3)
_cell_length_c     23.157(13)
_cell_angle_alpha     90.00
_cell_angle_beta     99.102(6)
_cell_angle_gamma     90.00
_cell_volume     1122.9(11)
_cell_formula_units_Z     2
_cell_measurement_reflns_used     2671
_cell_measurement_theta_min     2.39
_cell_measurement_theta_max     27.45
_cell_measurement_temperature     296(2)
_exptl_crystal_description     Prism
_exptl_crystal_colour     Colorless
_exptl_crystal_size_max     0.24
_exptl_crystal_size_mid     0.21
_exptl_crystal_size_min     0.20
_exptl_crystal_density_diffrn     1.759
_exptl_crystal_density_meas     ?
_exptl_crystal_density_method     'not measured'
_exptl_crystal_F_000     596
_exptl_absorpt_coefficient_mu     1.023
_exptl_absorpt_correction_type     multi-scan
_exptl_absorpt_process_details     '(SADABS; Sheldrick, 1996)'
_exptl_absorpt_correction_T_min     0.782
_exptl_absorpt_correction_T_max     0.815
_exptl_special_details     ?
_diffrn_ambient_temperature     296(2)
_diffrn_radiation_type     MoK\a
_diffrn_radiation_wavelength     0.71073
_diffrn_radiation_source     'fine-focus sealed tube'
_diffrn_radiation_monochromator     graphite
_diffrn_measurement_device_type     'Bruker SMART CCD'
_diffrn_measurement_method     '\f and \w scans'
_diffrn_detector_area_resol_mean     ?
_diffrn_reflns_number     11387
_diffrn_reflns_av_R_equivalents     0.0568
_diffrn_reflns_av_sigmaI/netI     0.0381
_diffrn_reflns_theta_min     2.39
_diffrn_reflns_theta_max     27.45
_diffrn_reflns_theta_full     27.45
_diffrn_measured_fraction_theta_max     0.996
_diffrn_measured_fraction_theta_full     0.996
_diffrn_reflns_limit_h_min     -11
_diffrn_reflns_limit_h_max     11
_diffrn_reflns_limit_k_min     -7
_diffrn_reflns_limit_k_max     7
_diffrn_reflns_limit_l_min     -30
_diffrn_reflns_limit_l_max     30
_diffrn_standards_number     ?
_diffrn_standards_interval_count     ?
_diffrn_standards_interval_time     ?
_diffrn_standards_decay_%     ?
_refine_special_details
;
Refinement of <i>F</i>^2^ against ALL reflections. The weighted <i>R</i>-factor
<i>wR</i> and goodness of fit <i>S</i> are based on <i>F</i>^2^, conventional
<i>R</i>-factors <i>R</i> are based on <i>F</i>, with <i>F</i> set to zero for
negative <i>F</i>^2^. The threshold expression of <i>F</i>^2^ >
\s(<i>F</i>^2^) is used only for calculating <i>R</i>-factors(gt) <i>etc</i>.
and is not relevant to the choice of reflections for refinement.
<i>R</i>-factors based on <i>F</i>^2^ are statistically about twice as large
as those based on <i>F</i>, and <i>R</i>- factors based on ALL data will be
even larger.
;
_reflns_number_total     2571
_reflns_number_gt     2251
_reflns_threshold_expression     I>2sigma(I)
_refine_ls_structure_factor_coef     Fsqd
_refine_ls_matrix_type     full
_refine_ls_R_factor_all     0.0387
_refine_ls_R_factor_gt     0.0318
_refine_ls_wR_factor_gt     0.0771
_refine_ls_wR_factor_ref     0.0811
_refine_ls_goodness_of_fit_ref     1.085
_refine_ls_restrained_S_all     1.085
_refine_ls_number_reflns     2571
_refine_ls_number_parameters     175
_refine_ls_number_restraints     3
_refine_ls_hydrogen_treatment     mixed
_refine_ls_weighting_scheme     calc
_refine_ls_weighting_details
         'calc w=1/[\s^2^(Fo^2^)+(0.0336P)^2^+0.5415P] where P=(Fo^2^+2Fc^2^)/3'
_atom_sites_solution_hydrogens     geom
_atom_sites_solution_primary     direct
_atom_sites_solution_secondary     difmap
_refine_ls_shift/su_max     0.000
_refine_ls_shift/su_mean     0.000
_refine_diff_density_max     0.382
_refine_diff_density_min     -0.815
_refine_ls_extinction_method     none
_refine_ls_extinction_coef     ?
loop_
    _atom_type_symbol
    _atom_type_description
    _atom_type_scat_dispersion_real
    _atom_type_scat_dispersion_imag
    _atom_type_scat_source
    'C' 'C' 0.0033 0.0016
                         'International Tables Vol C Tables 4.2.6.8 and 6.1.1.4'
    'H' 'H' 0.0000 0.0000
                         'International Tables Vol C Tables 4.2.6.8 and 6.1.1.4'
    'N' 'N' 0.0061 0.0033
                         'International Tables Vol C Tables 4.2.6.8 and 6.1.1.4'
    'O' 'O' 0.0106 0.0060
                         'International Tables Vol C Tables 4.2.6.8 and 6.1.1.4'
    'Cd' 'Cd' -0.8075 1.2024
                         'International Tables Vol C Tables 4.2.6.8 and 6.1.1.4'
_computing_data_collection     'SMART (Bruker, 2007)'
_computing_cell_refinement     'SAINT (Bruker, 2007)'
_computing_data_reduction     'SAINT (Bruker, 2007)'
_computing_structure_solution     'SHELXTL (Sheldrick, 2008)'
_computing_structure_refinement     'SHELXTL (Sheldrick, 2008)'
_computing_molecular_graphics     'SHELXTL (Sheldrick, 2008)'
_computing_publication_material     'SHELXTL (Sheldrick, 2008)'
loop_
    _atom_site_type_symbol
    _atom_site_label
    _atom_site_fract_x
    _atom_site_fract_y
    _atom_site_fract_z
    _atom_site_U_iso_or_equiv
    _atom_site_adp_type
    _atom_site_calc_flag
    _atom_site_refinement_flags
    _atom_site_occupancy
    _atom_site_symmetry_multiplicity
    _atom_site_disorder_assembly
    _atom_site_disorder_group
    Cd Cd1 0.0000 1.0000 0.0000 0.02997(10) Uani d S 1 2 . .
    N N1 0.0416(2) 1.1638(3) 0.09658(9) 0.0272(4) Uani d . 1 1 . .
    N N2 0.0947(3) 1.2756(4) 0.21582(9) 0.0365(5) Uani d . 1 1 . .
    N N3 0.1919(2) 0.7738(3) 0.05584(9) 0.0295(4) Uani d . 1 1 . .
    N N4 0.2884(2) 0.5850(4) 0.05077(9) 0.0306(4) Uani d . 1 1 . .
    N N5 0.3260(2) 0.6991(3) 0.14563(9) 0.0290(4) Uani d . 1 1 . .
    N N6 0.6292(3) 0.0309(4) 0.09166(12) 0.0395(6) Uani d . 1 1 . .
    O O1 -0.1880(2) 0.7608(3) 0.03044(8) 0.0343(4) Uani d D 1 1 . .
    H H1A -0.263(3) 0.840(5) 0.0406(13) 0.051 Uiso d D 1 1 . .
    H H1B -0.227(3) 0.657(4) 0.0055(12) 0.051 Uiso d D 1 1 . .
    C C1 -0.0256(3) 1.3500(4) 0.11794(11) 0.0321(5) Uani d . 1 1 . .
    H H1 -0.0932 1.4440 0.0925 0.039 Uiso calc R 1 1 . .
    C C2 0.0024(3) 1.4061(5) 0.17639(12) 0.0346(6) Uani d . 1 1 . .
    H H2 -0.0445 1.5399 0.1890 0.042 Uiso calc R 1 1 . .
    C C3 0.1625(3) 1.0904(5) 0.19467(11) 0.0340(6) Uani d . 1 1 . .
    H H3 0.2281 0.9955 0.2206 0.041 Uiso calc R 1 1 . .
    C C4 0.1390(3) 1.0333(4) 0.13529(11) 0.0257(5) Uani d . 1 1 . .
    C C5 0.2188(3) 0.8347(4) 0.11250(10) 0.0266(5) Uani d . 1 1 . .
    C C6 0.3651(3) 0.5483(4) 0.10522(12) 0.0272(5) Uani d . 1 1 . .
    C C7 0.4792(3) 0.3558(4) 0.12057(11) 0.0288(5) Uani d . 1 1 . .
    C C8 0.5377(3) 0.3073(5) 0.17899(12) 0.0343(6) Uani d . 1 1 . .
    H H8 0.5079 0.3996 0.2085 0.041 Uiso calc R 1 1 . .
    C C9 0.6405(3) 0.1208(5) 0.19295(12) 0.0379(6) Uani d . 1 1 . .
    H H9 0.6810 0.0867 0.2317 0.045 Uiso calc R 1 1 . .
    C C10 0.6809(3) -0.0120(4) 0.14809(15) 0.0387(7) Uani d . 1 1 . .
    H H10 0.7480 -0.1390 0.1576 0.046 Uiso calc R 1 1 . .
    C C11 0.5315(3) 0.2144(5) 0.07830(12) 0.0361(6) Uani d . 1 1 . .
    H H11 0.4972 0.2485 0.0391 0.043 Uiso calc R 1 1 . .
loop_
    _atom_site_aniso_label
    _atom_site_aniso_U_11
    _atom_site_aniso_U_22
    _atom_site_aniso_U_33
    _atom_site_aniso_U_12
    _atom_site_aniso_U_13
    _atom_site_aniso_U_23
    Cd1 0.03525(16) 0.03198(15) 0.02068(15) 0.00690(10) -0.00171(11) -0.00100(9)
    N1 0.0299(10) 0.0262(9) 0.0249(10) 0.0034(8) 0.0026(8) -0.0011(8)
    N2 0.0473(13) 0.0357(11) 0.0264(11) 0.0039(10) 0.0051(10) -0.0055(9)
    N3 0.0328(10) 0.0286(10) 0.0265(11) 0.0071(9) 0.0029(8) -0.0022(8)
    N4 0.0332(11) 0.0292(10) 0.0290(11) 0.0085(9) 0.0034(9) -0.0033(9)
    N5 0.0289(10) 0.0302(10) 0.0264(10) 0.0061(8) 0.0001(8) -0.0010(8)
    N6 0.0334(12) 0.0420(13) 0.0434(15) 0.0122(10) 0.0067(11) -0.0048(10)
    O1 0.0345(9) 0.0326(9) 0.0357(10) 0.0041(8) 0.0055(8) -0.0061(8)
    C1 0.0355(13) 0.0287(12) 0.0318(13) 0.0068(10) 0.0044(11) 0.0012(10)
    C2 0.0423(14) 0.0292(12) 0.0342(14) 0.0054(11) 0.0119(11) -0.0028(11)
    C3 0.0411(14) 0.0338(13) 0.0251(13) 0.0057(11) -0.0005(11) -0.0005(11)
    C4 0.0249(11) 0.0282(11) 0.0237(12) 0.0012(9) 0.0029(9) 0.0017(9)
    C5 0.0262(11) 0.0264(11) 0.0269(12) 0.0027(9) 0.0036(9) -0.0001(9)
    C6 0.0237(11) 0.0295(11) 0.0281(13) 0.0035(9) 0.0033(10) -0.0002(10)
    C7 0.0256(11) 0.0282(11) 0.0316(13) 0.0043(9) 0.0018(10) 0.0007(10)
    C8 0.0331(13) 0.0359(13) 0.0330(14) 0.0057(11) 0.0030(11) -0.0010(11)
    C9 0.0355(14) 0.0410(14) 0.0357(15) 0.0077(12) 0.0011(11) 0.0070(12)
    C10 0.0323(13) 0.0335(14) 0.0497(19) 0.0104(11) 0.0045(13) 0.0053(11)
    C11 0.0330(13) 0.0431(14) 0.0315(14) 0.0084(11) 0.0031(11) -0.0025(11)
_geom_special_details
;
All e.s.d.'s (except the e.s.d. in the dihedral angle between two l.s. planes)
are estimated using the full covariance matrix. The cell e.s.d.'s are taken
into account individually in the estimation of e.s.d.'s in distances, angles
and torsion angles; correlations between e.s.d.'s in cell parameters are only
used when they are defined by crystal symmetry. An approximate (isotropic)
treatment of cell e.s.d.'s is used for estimating e.s.d.'s involving l.s.
planes.
;
loop_
    _geom_bond_atom_site_label_1
    _geom_bond_atom_site_label_2
    _geom_bond_site_symmetry_2
    _geom_bond_distance
    _geom_bond_publ_flag
    Cd1 O1 3_575 2.312(2) ?
    Cd1 O1 . 2.312(2) y
    Cd1 N1 3_575 2.397(2) ?
    Cd1 N1 . 2.397(2) y
    Cd1 N3 . 2.323(2) y
    Cd1 N3 3_575 2.323(2) ?
    N1 C1 . 1.339(3) ?
    N1 C4 . 1.351(3) ?
    N2 C3 . 1.334(3) ?
    N2 C2 . 1.338(3) ?
    N3 C5 . 1.341(3) ?
    N3 N4 . 1.375(3) ?
    N4 C6 . 1.345(3) ?
    N5 C5 . 1.347(3) ?
    N5 C6 . 1.351(3) ?
    N6 C10 . 1.335(4) ?
    N6 C11 . 1.347(3) ?
    O1 H1A . 0.850(17) ?
    O1 H1B . 0.859(17) ?
    C1 C2 . 1.374(4) ?
    C1 H1 . 0.9300 ?
    C2 H2 . 0.9300 ?
    C3 C4 . 1.396(4) ?
    C3 H3 . 0.9300 ?
    C4 C5 . 1.464(3) ?
    C6 C7 . 1.478(3) ?
    C7 C11 . 1.396(4) ?
    C7 C8 . 1.395(4) ?
    C8 C9 . 1.388(4) ?
    C8 H8 . 0.9300 ?
    C9 C10 . 1.373(4) ?
    C9 H9 . 0.9300 ?
    C10 H10 . 0.9300 ?
    C11 H11 . 0.9300 ?
loop_
    _geom_angle_atom_site_label_1
    _geom_angle_atom_site_label_2
    _geom_angle_atom_site_label_3
    _geom_angle_site_symmetry_1
    _geom_angle_site_symmetry_3
    _geom_angle
    _geom_angle_publ_flag
    O1 Cd1 O1 3_575 . 180.00(9) ?
    O1 Cd1 N3 3_575 . 91.20(8) ?
    O1 Cd1 N3 . . 88.80(8) ?
    O1 Cd1 N3 3_575 3_575 88.80(8) ?
    O1 Cd1 N3 . 3_575 91.20(8) ?
    N3 Cd1 N3 . 3_575 180.00(9) ?
    O1 Cd1 N1 3_575 3_575 87.30(7) ?
    O1 Cd1 N1 . 3_575 92.70(7) ?
    N3 Cd1 N1 . 3_575 107.04(7) ?
    N3 Cd1 N1 3_575 3_575 72.96(7) ?
    O1 Cd1 N1 3_575 . 92.70(7) ?
    O1 Cd1 N1 . . 87.30(7) ?
    N3 Cd1 N1 . . 72.96(7) ?
    N3 Cd1 N1 3_575 . 107.04(7) ?
    N1 Cd1 N1 3_575 . 180.00(4) ?
    C1 N1 C4 . . 116.8(2) ?
    C1 N1 Cd1 . . 129.95(16) ?
    C4 N1 Cd1 . . 113.06(15) ?
    C3 N2 C2 . . 115.8(2) ?
    C5 N3 N4 . . 105.73(19) ?
    C5 N3 Cd1 . . 113.59(15) ?
    N4 N3 Cd1 . . 140.64(16) ?
    C6 N4 N3 . . 104.86(19) ?
    C5 N5 C6 . . 101.1(2) ?
    C10 N6 C11 . . 117.8(2) ?
    Cd1 O1 H1A . . 112(2) ?
    Cd1 O1 H1B . . 115(2) ?
    H1A O1 H1B . . 108(2) ?
    N1 C1 C2 . . 121.9(2) ?
    N1 C1 H1 . . 119.1 ?
    C2 C1 H1 . . 119.1 ?
    N2 C2 C1 . . 122.4(2) ?
    N2 C2 H2 . . 118.8 ?
    C1 C2 H2 . . 118.8 ?
    N2 C3 C4 . . 122.8(2) ?
    N2 C3 H3 . . 118.6 ?
    C4 C3 H3 . . 118.6 ?
    N1 C4 C3 . . 120.3(2) ?
    N1 C4 C5 . . 117.6(2) ?
    C3 C4 C5 . . 122.1(2) ?
    N3 C5 N5 . . 114.0(2) ?
    N3 C5 C4 . . 122.2(2) ?
    N5 C5 C4 . . 123.8(2) ?
    N4 C6 N5 . . 114.3(2) ?
    N4 C6 C7 . . 123.5(2) ?
    N5 C6 C7 . . 122.2(2) ?
    C11 C7 C8 . . 117.3(2) ?
    C11 C7 C6 . . 122.3(2) ?
    C8 C7 C6 . . 120.4(2) ?
    C9 C8 C7 . . 119.8(2) ?
    C9 C8 H8 . . 120.1 ?
    C7 C8 H8 . . 120.1 ?
    C10 C9 C8 . . 118.3(3) ?
    C10 C9 H9 . . 120.9 ?
    C8 C9 H9 . . 120.9 ?
    N6 C10 C9 . . 123.7(2) ?
    N6 C10 H10 . . 118.2 ?
    C9 C10 H10 . . 118.2 ?
    N6 C11 C7 . . 123.1(3) ?
    N6 C11 H11 . . 118.5 ?
    C7 C11 H11 . . 118.5 ?
loop_
    _geom_torsion_atom_site_label_1
    _geom_torsion_atom_site_label_2
    _geom_torsion_atom_site_label_3
    _geom_torsion_atom_site_label_4
    _geom_torsion_site_symmetry_1
    _geom_torsion_site_symmetry_2
    _geom_torsion_site_symmetry_3
    _geom_torsion_site_symmetry_4
    _geom_torsion
    _geom_torsion_publ_flag
    O1 Cd1 N1 C1 3_575 . . . 88.8(2) ?
    O1 Cd1 N1 C1 . . . . -91.2(2) ?
    N3 Cd1 N1 C1 . . . . 179.3(2) ?
    N3 Cd1 N1 C1 3_575 . . . -0.7(2) ?
    N1 Cd1 N1 C1 3_575 . . . -49.9(6) ?
    O1 Cd1 N1 C4 3_575 . . . -97.06(17) ?
    O1 Cd1 N1 C4 . . . . 82.94(17) ?
    N3 Cd1 N1 C4 . . . . -6.62(16) ?
    N3 Cd1 N1 C4 3_575 . . . 173.38(16) ?
    N1 Cd1 N1 C4 3_575 . . . 124.2(4) ?
    O1 Cd1 N3 C5 3_575 . . . 97.31(17) ?
    O1 Cd1 N3 C5 . . . . -82.69(17) ?
    N3 Cd1 N3 C5 3_575 . . .  -5E1(6)
                                     ?
    N1 Cd1 N3 C5 3_575 . . . -175.14(16) ?
    N1 Cd1 N3 C5 . . . . 4.86(16) ?
    O1 Cd1 N3 N4 3_575 . . . -85.7(3) ?
    O1 Cd1 N3 N4 . . . . 94.3(3) ?
    N3 Cd1 N3 N4 3_575 . . .  12E1(6)
                                     ?
    N1 Cd1 N3 N4 3_575 . . . 1.9(3) ?
    N1 Cd1 N3 N4 . . . . -178.1(3) ?
    C5 N3 N4 C6 . . . . 0.1(3) ?
    Cd1 N3 N4 C6 . . . . -177.05(19) ?
    C4 N1 C1 C2 . . . . -0.1(4) ?
    Cd1 N1 C1 C2 . . . . 173.81(19) ?
    C3 N2 C2 C1 . . . . 2.1(4) ?
    N1 C1 C2 N2 . . . . -1.9(4) ?
    C2 N2 C3 C4 . . . . -0.4(4) ?
    C1 N1 C4 C3 . . . . 1.8(3) ?
    Cd1 N1 C4 C3 . . . . -173.18(19) ?
    C1 N1 C4 C5 . . . . -177.5(2) ?
    Cd1 N1 C4 C5 . . . . 7.6(3) ?
    N2 C3 C4 N1 . . . . -1.6(4) ?
    N2 C3 C4 C5 . . . . 177.7(2) ?
    N4 N3 C5 N5 . . . . -0.3(3) ?
    Cd1 N3 C5 N5 . . . . 177.79(16) ?
    N4 N3 C5 C4 . . . . 179.0(2) ?
    Cd1 N3 C5 C4 . . . . -2.9(3) ?
    C6 N5 C5 N3 . . . . 0.3(3) ?
    C6 N5 C5 C4 . . . . -179.0(2) ?
    N1 C4 C5 N3 . . . . -3.4(3) ?
    C3 C4 C5 N3 . . . . 177.4(2) ?
    N1 C4 C5 N5 . . . . 175.8(2) ?
    C3 C4 C5 N5 . . . . -3.5(4) ?
    N3 N4 C6 N5 . . . . 0.0(3) ?
    N3 N4 C6 C7 . . . . 178.2(2) ?
    C5 N5 C6 N4 . . . . -0.2(3) ?
    C5 N5 C6 C7 . . . . -178.4(2) ?
    N4 C6 C7 C11 . . . . 8.4(4) ?
    N5 C6 C7 C11 . . . . -173.5(2) ?
    N4 C6 C7 C8 . . . . -170.8(2) ?
    N5 C6 C7 C8 . . . . 7.2(4) ?
    C11 C7 C8 C9 . . . . -1.5(4) ?
    C6 C7 C8 C9 . . . . 177.7(2) ?
    C7 C8 C9 C10 . . . . -0.4(4) ?
    C11 N6 C10 C9 . . . . -0.3(4) ?
    C8 C9 C10 N6 . . . . 1.3(4) ?
    C10 N6 C11 C7 . . . . -1.8(4) ?
    C8 C7 C11 N6 . . . . 2.7(4) ?
    C6 C7 C11 N6 . . . . -176.5(2) ?
loop_
    _geom_hbond_atom_site_label_D
    _geom_hbond_atom_site_label_H
    _geom_hbond_atom_site_label_A
    _geom_hbond_site_symmetry_A
    _geom_hbond_distance_DH
    _geom_hbond_distance_HA
    _geom_hbond_distance_DA
    _geom_hbond_angle_DHA
    O1 H1A N6 1_465 0.850(17) 1.949(18) 2.751(3) 157(3)
    O1 H1B N4 3_565 0.859(17) 1.909(17) 2.763(3) 173(3)
data_global
_journal_date_recd_electronic     2011-10-24
_journal_date_accepted     2011-10-30
_journal_name_full     'Acta Crystallographica, Section E'
_journal_year     2011
_journal_volume     67
_journal_issue     12
_journal_page_first     m1690
_journal_page_last     m1690
_journal_paper_category     QM
_journal_coeditor_code     XU5363
_publ_contact_author_name     'Jun Zhao'
_publ_contact_author_address
;
College of Mechanical & Material Engineering, China Three Gorges University,
Yichang, 443002, People's Republic of China
;
_publ_contact_author_email     'junzhao08@126.com'
_publ_contact_author_fax     '86-717-6397516'
_publ_contact_author_phone     '86-717-6397516'
_publ_section_title
;\
Diaquabis[5-(pyrazin-2-yl-\k<i>N</i>^1^)-3-(pyridin-3-yl)-1,2,4-triazolido-\
\k<i>N</i>^1^]cadmium
;
loop_
    _publ_author_name
    _publ_author_address
    'Yang, Jing-Jing'
;
College of Mechanical & Material Engineering,
China Three Gorges University,
Yichang 443002,
People's Republic of China
;
    'Zhao, Jun'
;
College of Mechanical & Material Engineering,
China Three Gorges University,
Yichang 443002,
People's Republic of China
;
