# Supplementary material for: Diaqua­bis­[5-(pyrazin-2-yl-κN 1)-3-(pyridin-3-yl)-1,2,4-triazolido-κN 1]cadmium
Source: Acta Crystallogr Sect E Struct Rep Online. 2011 Nov 5;67(Pt 12):m1690. doi: 10.1107/S1600536811045545 (PMC3238616; doi:10.1107/S1600536811045545)
Supplement: Supplementary file 2 [file e-67-m1690-Isup2.hkl]

# 
# h,k,l, Fc-squared, Fo-squared, sigma(Fo-squared) and status flag 
# 
data_I
_shelx_title ' z in P2(1)/c' 
_shelx_refln_list_code          4 
_shelx_F_calc_maximum      198.21 
_exptl_crystal_F_000       596.00 
_reflns_d_resolution_high  0.7710 
 
loop_ 
 _symmetry_equiv_pos_as_xyz 
 'x, y, z' 
 '-x, y+1/2, -z+1/2' 
 '-x, -y, -z' 
 'x, -y-1/2, z-1/2' 
 
_cell_length_a     8.6404 
_cell_length_b     5.6837 
_cell_length_c    23.1575 
_cell_angle_alpha  90.000 
_cell_angle_beta   99.102 
_cell_angle_gamma  90.000 
 
_shelx_F_squared_multiplier     1.000 
 
loop_ 
 _refln_index_h 
 _refln_index_k 
 _refln_index_l 
 _refln_F_squared_calc 
 _refln_F_squared_meas 
 _refln_F_squared_sigma 
 _refln_observed_status 
   1   0   0     8399.73     8058.59     91.08 o 
   2   0   0     5961.07     6057.17     70.48 o 
   3   0   0     6579.44     6669.44     78.94 o 
   4   0   0     4889.05     4983.16     71.50 o 
   5   0   0     3530.29     3635.05     64.40 o 
   6   0   0     8111.98     8809.87    200.10 o 
   7   0   0      321.11      305.98     24.29 o 
   8   0   0      638.63      642.35     29.25 o 
   9   0   0      549.65      519.81     51.74 o 
  10   0   0      254.03      286.68     55.17 o 
  11   0   0      322.43      312.93     37.66 o 
   1   1   0     1104.85     1140.93     11.13 o 
   2   1   0     7074.29     7209.60    195.62 o 
   3   1   0      309.07      314.39      9.18 o 
   4   1   0        1.39        7.56      3.40 o 
   5   1   0       10.20       23.46      5.48 o 
   6   1   0        7.92       12.35      3.32 o 
   7   1   0       62.03       66.64      5.49 o 
   8   1   0      169.97      163.84     15.61 o 
   9   1   0       11.10       16.71      7.25 o 
  10   1   0        4.02       22.70      8.19 o 
   0   2   0     1212.31     1083.02     21.89 o 
   1   2   0     3166.62     2950.11     26.72 o 
   2   2   0     2746.49     2542.26     33.57 o 
   3   2   0    12592.71    13095.24    206.66 o 
   4   2   0      453.79      355.95     19.97 o 
   5   2   0     1569.36     1589.53     30.28 o 
   6   2   0     1312.28     1354.99     32.51 o 
   7   2   0     1970.43     2091.91     49.16 o 
   8   2   0     1919.51     1966.00     66.57 o 
   9   2   0      178.13      175.27     19.33 o 
  10   2   0      105.81      101.41     12.32 o 
   1   3   0      187.21      171.52     26.03 o 
   2   3   0      215.73      223.70     11.08 o 
   3   3   0        3.33        1.51      2.10 o 
   4   3   0      312.41      301.81     16.99 o 
   5   3   0       40.93       48.94      6.90 o 
   6   3   0       87.39       91.81      7.19 o 
   7   3   0      316.64      327.30     19.78 o 
   8   3   0        3.91       26.92      8.79 o 
   9   3   0       35.69       42.46      6.08 o 
  10   3   0       49.71       39.96      6.52 o 
   0   4   0     2731.03     2698.65     55.50 o 
   1   4   0     1461.21     1412.86     31.36 o 
   2   4   0      518.00      482.33     19.05 o 
   3   4   0      440.36      418.30     15.36 o 
   4   4   0      156.69      163.56     11.55 o 
   5   4   0      750.90      757.51     25.61 o 
   6   4   0      610.44      649.73     29.08 o 
   7   4   0      272.65      293.11     19.93 o 
   8   4   0       97.41      106.53     12.19 o 
   9   4   0      239.95      239.60     12.99 o 
   1   5   0       30.61       33.91      4.04 o 
   2   5   0      331.38      336.78     20.15 o 
   3   5   0        0.80       -0.93      3.64 o 
   5   5   0        0.24       -1.12      5.16 o 
   6   5   0        6.21        6.49      7.13 o 
   7   5   0        8.61        7.09      4.99 o 
   8   5   0       14.30       16.27      7.23 o 
   0   6   0      556.99      497.67     43.00 o 
   1   6   0      334.85      318.41     16.72 o 
   2   6   0      858.30      882.72     60.97 o 
   3   6   0      687.89      658.11     41.56 o 
   4   6   0      563.49      544.78     46.49 o 
   5   6   0      175.82      139.09     13.09 o 
   6   6   0      156.89      129.21     18.89 o 
   1   7   0       10.96        8.79      3.92 o 
   2   7   0        9.59        3.76      3.61 o 
   3   7   0        8.83       12.07      6.69 o 
 -11   1   1       28.76       25.60      8.66 o 
 -10   1   1      308.81      288.62     18.52 o 
  -9   1   1      511.01      548.49     20.67 o 
  -8   1   1     1275.39     1372.45     43.03 o 
  -7   1   1      888.76      907.32     24.59 o 
  -6   1   1     1575.03     1621.88     33.68 o 
  -5   1   1     5564.54     5817.05     70.79 o 
  -4   1   1       90.04       59.84      3.44 o 
  -3   1   1     2792.89     2692.95     24.98 o 
  -2   1   1    19928.68    18979.92    413.06 o 
  -1   1   1     5075.70     4895.30     49.52 o 
   0   1   1     9818.42     9028.49     72.59 o 
   1   1   1    12703.68    12366.07    169.00 o 
   2   1   1      384.53      428.83     11.48 o 
   3   1   1     2866.19     2691.52     27.54 o 
   4   1   1     3943.09     3888.69     40.11 o 
   5   1   1     2163.60     2205.97     29.40 o 
   6   1   1     1983.18     2087.76     31.94 o 
   7   1   1      641.11      632.23     24.44 o 
   8   1   1      220.75      203.82     12.79 o 
   9   1   1      416.02      411.38     19.03 o 
  10   1   1       51.09       50.04      7.16 o 
 -10   2   1      137.26      110.04     15.91 o 
  -9   2   1      104.79      105.31     10.47 o 
  -8   2   1      429.56      407.62     20.93 o 
  -7   2   1      127.76      140.70     14.37 o 
  -6   2   1       38.08       36.87      3.91 o 
  -5   2   1       57.63       75.59      6.25 o 
  -4   2   1     4085.25     4275.84     75.58 o 
  -3   2   1      117.42      129.39      7.37 o 
  -2   2   1     1434.39     1420.93     20.10 o 
  -1   2   1      878.39      851.26     15.04 o 
   0   2   1       22.24       28.33      2.53 o 
   1   2   1       51.33       50.99      4.69 o 
   2   2   1      725.40      720.17     15.67 o 
   4   2   1       35.07       39.10      4.88 o 
   5   2   1        0.23        8.44      2.13 o 
   6   2   1       25.16       16.72      4.73 o 
   7   2   1       69.69       64.53     15.23 o 
   8   2   1      235.09      242.60     16.63 o 
   9   2   1       30.84       -1.73      8.25 o 
  10   2   1        6.61       20.08      6.14 o 
 -10   3   1      153.03      195.04     16.66 o 
  -9   3   1      337.88      348.44     24.32 o 
  -8   3   1      432.82      458.44     18.06 o 
  -7   3   1      871.33      865.80     34.30 o 
  -6   3   1      598.54      593.29     27.95 o 
  -5   3   1      173.21      185.33     10.45 o 
  -4   3   1     1292.71     1255.34     24.78 o 
  -3   3   1     3602.25     3616.85     54.16 o 
  -2   3   1     4407.37     4542.74     55.84 o 
  -1   3   1     1511.46     1408.47     17.41 o 
   0   3   1     3909.18     3732.09     43.15 o 
   1   3   1     2025.75     1931.59     27.49 o 
   2   3   1     3212.00     3188.60     41.22 o 
   3   3   1     3312.74     3300.12     47.26 o 
   4   3   1     1152.95     1066.00     41.11 o 
   5   3   1     1191.92     1244.87     31.66 o 
   6   3   1     2774.56     2886.29     66.87 o 
   7   3   1     1541.16     1643.39     53.25 o 
   8   3   1      740.56      835.43     33.45 o 
   9   3   1      349.19      367.15     30.45 o 
  10   3   1      263.24      242.88     16.77 o 
  -9   4   1       24.80       30.98      7.04 o 
  -8   4   1       28.61       31.45      6.22 o 
  -7   4   1        0.63        3.82      6.44 o 
  -6   4   1        0.47       10.80      4.81 o 
  -5   4   1        0.28        1.49      3.16 o 
  -4   4   1        0.02        4.74      5.94 o 
  -3   4   1      122.63      118.10      7.52 o 
  -2   4   1       91.42       92.53      5.34 o 
  -1   4   1      224.15      208.71     12.51 o 
   0   4   1      410.01      449.32     17.55 o 
   1   4   1      112.08      124.67      7.83 o 
   2   4   1        0.02        7.28      2.79 o 
   3   4   1      568.94      553.26     26.45 o 
   4   4   1      221.01      191.23     11.09 o 
   5   4   1       11.98        8.82      3.94 o 
   6   4   1       34.54       39.50      8.41 o 
   7   4   1        8.30       10.80      5.24 o 
   8   4   1       12.09       19.45      7.98 o 
   9   4   1        0.13        5.62      7.35 o 
  -8   5   1      183.71      185.37     15.68 o 
  -7   5   1      262.39      246.57     15.78 o 
  -6   5   1      637.74      670.19     28.68 o 
  -5   5   1     1072.36     1126.14     49.37 o 
  -4   5   1      718.87      734.89     26.45 o 
  -3   5   1      658.54      703.05     29.29 o 
  -2   5   1      735.85      753.35     23.13 o 
  -1   5   1      900.76      918.68     22.84 o 
   0   5   1     2445.67     2499.49     40.15 o 
   1   5   1     1469.85     1508.61     27.67 o 
   2   5   1      734.04      725.17     23.91 o 
   3   5   1      721.10      721.55     22.03 o 
   4   5   1     1427.19     1503.73     45.60 o 
   5   5   1      332.59      324.41     19.90 o 
   6   5   1      351.96      349.39     19.39 o 
   7   5   1      378.25      427.47     41.58 o 
   8   5   1      170.99      178.12     15.24 o 
  -6   6   1       18.43       21.43      8.98 o 
  -5   6   1        6.66        4.54      5.12 o 
  -4   6   1        8.59       14.70      4.74 o 
  -3   6   1        0.13        3.75      3.49 o 
  -2   6   1       12.67       16.98      3.24 o 
  -1   6   1       29.20       26.07      5.91 o 
   0   6   1       14.45        9.43      3.38 o 
   1   6   1        6.67        7.83      1.93 o 
   2   6   1        0.37        8.62      4.40 o 
   3   6   1       44.03       32.55      4.66 o 
   4   6   1       30.60       28.52      4.50 o 
   5   6   1        4.27       10.65      5.21 o 
   6   6   1       16.68       13.51      6.70 o 
  -3   7   1      657.24      528.00     54.25 o 
  -2   7   1      180.97      153.80     10.40 o 
  -1   7   1      277.65      249.52     20.68 o 
   0   7   1      310.26      257.90     20.35 o 
   1   7   1      199.81      160.59     23.60 o 
   2   7   1       88.07       97.17     13.99 o 
   3   7   1      496.08      466.08     56.77 o 
 -11   0   2      203.66      206.78     34.90 o 
 -10   0   2      623.34      660.38     60.57 o 
  -9   0   2      114.14      104.39     11.82 o 
  -8   0   2      458.39      439.68     38.94 o 
  -7   0   2      875.74      891.15     37.30 o 
  -6   0   2     1948.05     1953.34     66.53 o 
  -5   0   2     4334.04     4431.23    102.74 o 
  -4   0   2     7637.29     8150.06    111.82 o 
  -3   0   2     1083.28     1032.26     24.89 o 
  -2   0   2     9713.91     9643.95    190.19 o 
  -1   0   2    18139.01    16834.54    275.27 o 
   1   0   2      354.48      264.83      6.39 o 
   2   0   2      447.23      509.01     15.91 o 
   3   0   2     4209.86     4135.99     51.00 o 
   4   0   2     6311.56     6640.46     92.46 o 
   5   0   2     5974.72     6329.86    108.75 o 
   6   0   2     1843.67     1843.69     41.57 o 
   7   0   2      767.84      776.00     41.23 o 
   8   0   2      261.14      248.41     17.52 o 
   9   0   2      187.77      191.04     13.65 o 
  10   0   2      313.43      276.23     65.85 o 
 -11   1   2       12.59       19.79     10.30 o 
 -10   1   2       94.27       83.23     11.15 o 
  -9   1   2       79.16       74.86      8.17 o 
  -8   1   2       95.58       90.76     12.90 o 
  -7   1   2       13.61       10.54      3.69 o 
  -6   1   2       51.45       55.68      7.06 o 
  -5   1   2      107.18      135.46      7.80 o 
  -4   1   2      497.83      539.01     11.39 o 
  -3   1   2        6.95        4.04      2.83 o 
  -2   1   2    20098.67    20684.87    229.85 o 
  -1   1   2      129.80      142.76      4.05 o 
   0   1   2     1993.65     1777.56     14.45 o 
   1   1   2        0.02       10.02      2.49 o 
   2   1   2     8500.97     8512.19    223.62 o 
   3   1   2       86.51       86.59      5.45 o 
   4   1   2      107.53      125.47      5.63 o 
   5   1   2      152.08      159.70      9.52 o 
   6   1   2      159.82      187.42     11.24 o 
   7   1   2      186.36      177.56      8.92 o 
   8   1   2      135.98      121.26     10.01 o 
   9   1   2        0.87        5.42      7.22 o 
  10   1   2       26.72       14.40      6.34 o 
 -10   2   2       57.27       62.51     14.09 o 
  -9   2   2     1039.98      993.26     59.62 o 
  -8   2   2     1524.20     1487.36     55.60 o 
  -7   2   2      845.17      869.14     28.17 o 
  -6   2   2       45.90       36.19      3.88 o 
  -5   2   2      645.78      629.81     15.33 o 
  -4   2   2      171.71      156.29     10.18 o 
  -3   2   2     9141.82     9139.89    313.23 o 
  -2   2   2    10003.69    10024.65    129.66 o 
  -1   2   2     1365.85     1239.09     13.79 o 
   0   2   2     2287.78     2216.38     22.22 o 
   1   2   2     5609.61     5364.37     80.32 o 
   2   2   2     4551.08     4263.20     63.10 o 
   3   2   2     6944.13     7153.76    131.86 o 
   4   2   2     3782.07     3754.78     89.22 o 
   5   2   2      275.32      260.01     11.15 o 
   6   2   2     1193.53     1237.10     39.66 o 
   7   2   2     1057.74     1070.07     66.79 o 
   8   2   2      673.98      703.94     30.64 o 
   9   2   2       97.31      119.41     12.05 o 
  10   2   2      338.55      288.74     18.73 o 
 -10   3   2        5.59       11.38      7.86 o 
  -9   3   2        4.43       17.12      6.65 o 
  -8   3   2       37.80       28.05      9.99 o 
  -7   3   2       22.71       19.65      5.88 o 
  -6   3   2      173.11      144.41     12.49 o 
  -5   3   2       75.95       91.02      7.15 o 
  -4   3   2      137.63      136.82      9.17 o 
  -3   3   2      385.71      368.76     16.19 o 
  -2   3   2       51.87       65.08      4.38 o 
  -1   3   2     1273.89     1326.62     18.62 o 
   0   3   2      658.45      684.39     14.92 o 
   1   3   2       35.05       43.80      3.33 o 
   2   3   2        0.81       -1.37      2.26 o 
   3   3   2      125.73      135.83      8.03 o 
   4   3   2        5.61        9.74      4.01 o 
   5   3   2      567.06      554.04     46.90 o 
   6   3   2      468.15      470.25     28.94 o 
   7   3   2        3.60       14.34     12.77 o 
   8   3   2       10.91       24.77      4.94 o 
   9   3   2       11.78       20.15      9.89 o 
  -9   4   2      197.73      217.28     13.98 o 
  -8   4   2      356.95      327.02     19.50 o 
  -7   4   2      121.92      152.78     11.84 o 
  -6   4   2     1554.01     1623.41     44.02 o 
  -5   4   2     1478.44     1563.28     39.08 o 
  -4   4   2     1221.09     1244.52     36.73 o 
  -3   4   2      897.30      866.08     31.01 o 
  -2   4   2     1802.52     1811.10     29.73 o 
  -1   4   2     1209.15     1184.51     20.17 o 
   0   4   2     3217.85     3241.60     46.41 o 
   1   4   2     2048.17     2030.62     32.76 o 
   2   4   2      750.58      722.05     16.18 o 
   3   4   2      530.40      518.15     19.32 o 
   4   4   2      757.17      735.26     41.00 o 
   5   4   2     3012.57     3174.67     72.15 o 
   6   4   2      980.49     1052.60     40.20 o 
   7   4   2      562.79      570.91     35.18 o 
   8   4   2      201.26      202.22     13.07 o 
   9   4   2      111.36      112.74     12.91 o 
  -8   5   2        1.08       16.71      9.28 o 
  -7   5   2        0.59        4.81      9.61 o 
  -6   5   2      146.89      169.23     15.90 o 
  -5   5   2       33.57       27.96      4.18 o 
  -4   5   2       15.07       21.63      7.09 o 
  -3   5   2       20.05       18.34      2.46 o 
  -2   5   2      209.21      211.39     11.41 o 
  -1   5   2       49.96       49.15      4.75 o 
   0   5   2      152.48      147.62      8.12 o 
   1   5   2       25.26       22.83      2.63 o 
   2   5   2       33.02       24.55      7.59 o 
   3   5   2      197.92      181.78      9.46 o 
   4   5   2      101.27      101.57     11.00 o 
   5   5   2        0.64        6.51      4.76 o 
   6   5   2        7.88       17.08      5.68 o 
   7   5   2       57.32       60.44      8.85 o 
  -6   6   2      253.97      235.38     22.49 o 
  -5   6   2      504.02      506.97     41.92 o 
  -4   6   2      179.06      192.83     20.00 o 
  -3   6   2      510.38      484.44     29.89 o 
  -2   6   2     1178.74     1145.08     41.74 o 
  -1   6   2      717.48      726.82     23.82 o 
   0   6   2      420.33      401.35     21.53 o 
   1   6   2      910.28      936.65     31.98 o 
   2   6   2      689.58      691.60     30.69 o 
   3   6   2      571.40      572.74     25.32 o 
   4   6   2      421.14      395.27     31.89 o 
   5   6   2      191.06      212.85     16.03 o 
   6   6   2      112.27       89.45     20.56 o 
  -3   7   2       56.27       24.16      6.80 o 
  -2   7   2        0.56       10.16      3.88 o 
  -1   7   2        4.92       10.17      4.95 o 
   0   7   2        0.12        3.98      4.25 o 
   1   7   2       10.49        6.54      4.16 o 
   2   7   2       46.94       40.88     18.35 o 
   3   7   2        7.28       16.32     10.32 o 
 -11   1   3      247.24      246.62     24.03 o 
 -10   1   3      983.63      946.62     57.98 o 
  -9   1   3      498.54      494.98     27.67 o 
  -8   1   3     1096.89     1160.77     32.31 o 
  -7   1   3      890.34      906.44     26.91 o 
  -6   1   3     2037.50     2145.63     39.53 o 
  -5   1   3     5275.34     5587.45     73.72 o 
  -4   1   3     6781.99     7091.24     90.47 o 
  -3   1   3     5783.10     5775.35     85.95 o 
  -2   1   3    39289.09    37937.86    598.83 o 
  -1   1   3     2889.85     2701.74     21.76 o 
   0   1   3     3451.67     3309.97     26.65 o 
   1   1   3    13617.15    12961.83    136.99 o 
   2   1   3     5764.72     5525.25     82.01 o 
   3   1   3     4883.06     4745.76    100.37 o 
   4   1   3     6731.12     7032.10     93.26 o 
   5   1   3     1927.85     1942.96     26.78 o 
   6   1   3     1154.28     1130.21     20.44 o 
   7   1   3      756.96      758.79     38.85 o 
   8   1   3      635.14      639.09     27.21 o 
   9   1   3      652.03      683.85     30.83 o 
  10   1   3       73.97       62.45      8.65 o 
 -10   2   3        0.13        3.66      7.24 o 
  -9   2   3       17.28       16.88      5.20 o 
  -8   2   3        7.17       19.54      5.13 o 
  -7   2   3      145.59      145.97      8.96 o 
  -6   2   3       53.12       46.76      4.95 o 
  -5   2   3      343.14      396.18     23.40 o 
  -4   2   3      198.45      224.21     12.23 o 
  -3   2   3     1040.55     1069.65     23.44 o 
  -2   2   3      401.35      403.61     10.32 o 
  -1   2   3        0.93        5.54      2.65 o 
   0   2   3       80.08       92.47      4.95 o 
   1   2   3       47.95       47.54      3.05 o 
   2   2   3        6.54       12.95      1.95 o 
   3   2   3      320.05      340.25     15.57 o 
   4   2   3        4.34        9.98      3.42 o 
   5   2   3       50.17       54.93      5.37 o 
   6   2   3        0.33       12.81      6.30 o 
   7   2   3        4.40        7.30      3.32 o 
   8   2   3       13.24       20.00      6.21 o 
   9   2   3       13.39       11.54      7.08 o 
  10   2   3       25.34       25.82      7.68 o 
 -10   3   3       65.91       60.03      6.95 o 
  -9   3   3      139.43      158.27     17.17 o 
  -8   3   3      487.45      521.08     31.96 o 
  -7   3   3      464.49      446.47     19.28 o 
  -6   3   3      109.92       97.27      7.17 o 
  -5   3   3     2284.63     2291.64     46.08 o 
  -4   3   3      714.42      717.66     18.56 o 
  -3   3   3     2012.66     1926.82     28.52 o 
  -2   3   3     1908.24     1840.74     25.95 o 
  -1   3   3     1572.97     1281.73     40.90 o 
   0   3   3      406.40      308.71     12.70 o 
   1   3   3     7108.39     7223.67     71.77 o 
   2   3   3     2007.49     1842.02     25.37 o 
   3   3   3     3139.00     3172.83     52.95 o 
   4   3   3     2765.70     2691.45     83.40 o 
   5   3   3     2610.48     2739.50     71.63 o 
   6   3   3     2102.20     2153.30     52.26 o 
   7   3   3      250.12      282.43     17.33 o 
   8   3   3      698.92      716.72     32.01 o 
   9   3   3      205.44      186.76     14.91 o 
  -9   4   3        5.57       22.53      9.57 o 
  -8   4   3        5.97       16.24      7.51 o 
  -7   4   3      173.33      173.93     16.02 o 
  -6   4   3        0.04       10.04      5.21 o 
  -5   4   3        9.85       13.09      5.01 o 
  -4   4   3      186.74      197.80     11.09 o 
  -3   4   3        2.49       10.21      2.56 o 
  -2   4   3       17.19       20.84      2.84 o 
  -1   4   3       44.57       46.16      3.90 o 
   0   4   3      135.09      153.71      7.50 o 
   1   4   3       30.82       41.03      4.46 o 
   2   4   3      915.86      928.62     24.82 o 
   3   4   3        9.34        8.43      3.04 o 
   4   4   3      118.20      121.17     12.30 o 
   5   4   3      525.04      514.97     26.74 o 
   6   4   3       13.75       24.50      9.75 o 
   7   4   3       46.76       55.82      7.82 o 
   8   4   3       75.00       78.70      7.76 o 
   9   4   3        1.20       10.35     12.98 o 
  -8   5   3      151.06      151.88     17.36 o 
  -7   5   3      150.86      142.96     10.12 o 
  -6   5   3      466.77      530.37     24.20 o 
  -5   5   3      450.09      444.32     24.67 o 
  -4   5   3      404.69      393.66     25.03 o 
  -3   5   3      316.15      304.56     17.32 o 
  -2   5   3     1418.72     1478.67     38.34 o 
  -1   5   3      845.18      829.12     24.45 o 
   0   5   3     1848.31     1870.49     34.98 o 
   1   5   3      320.84      313.74     20.14 o 
   2   5   3       70.32       77.39      6.54 o 
   3   5   3      662.98      667.36     18.81 o 
   4   5   3      357.12      355.68     20.35 o 
   5   5   3      257.39      250.27     23.08 o 
   6   5   3      387.02      383.86     20.93 o 
   7   5   3      196.33      207.46     15.65 o 
  -6   6   3       12.02       16.81      9.86 o 
  -5   6   3      146.63      172.00     18.71 o 
  -4   6   3       44.16       48.94      6.28 o 
  -3   6   3        7.25       17.83      5.25 o 
  -2   6   3       13.61       15.40      2.57 o 
  -1   6   3        0.05       -0.82      3.36 o 
   0   6   3      203.60      185.92     10.20 o 
   1   6   3      191.90      185.83     11.43 o 
   2   6   3      249.97      219.81     12.19 o 
   3   6   3        6.87        4.83      7.36 o 
   4   6   3        7.22       10.31      5.37 o 
   5   6   3       15.15       21.30      7.24 o 
   6   6   3       72.88       60.35      7.94 o 
  -3   7   3      129.19      133.22     16.78 o 
  -2   7   3      249.49      233.98     18.99 o 
  -1   7   3      367.61      314.15     25.32 o 
   0   7   3       72.47       56.55      6.68 o 
   1   7   3      153.97      129.30     13.25 o 
   2   7   3      409.16      425.08     50.24 o 
   3   7   3      131.89      120.13     13.87 o 
 -11   0   4      613.64      590.72    109.27 o 
 -10   0   4      596.69      594.21     45.89 o 
  -9   0   4      232.35      267.95     26.52 o 
  -8   0   4      269.93      262.40     17.79 o 
  -7   0   4     2160.58     2248.97     58.32 o 
  -6   0   4      585.00      567.71     28.52 o 
  -5   0   4     4864.53     5133.54    123.79 o 
  -4   0   4     5378.74     5318.45    102.54 o 
  -3   0   4        8.15       20.50      6.51 o 
  -2   0   4       75.74       81.89      6.94 o 
  -1   0   4    15942.56    15626.67    349.27 o 
   0   0   4     1501.08     1232.79     28.43 o 
   1   0   4     9690.63     9128.03    250.14 o 
   2   0   4     6674.80     6253.79    135.19 o 
   3   0   4     1882.38     1814.51     26.03 o 
   4   0   4     1450.70     1368.21     23.83 o 
   5   0   4     1299.98     1264.92     27.72 o 
   6   0   4      229.47      207.85     15.91 o 
   7   0   4     1131.34     1237.25     56.79 o 
   8   0   4      291.16      272.41     26.83 o 
   9   0   4      222.72      243.08     31.09 o 
  10   0   4      552.07      480.62     35.38 o 
 -11   1   4      112.68       99.89     14.84 o 
 -10   1   4      128.53      130.50     12.52 o 
  -9   1   4       13.25       11.18      4.94 o 
  -8   1   4      136.46      117.86     11.82 o 
  -7   1   4        9.01       14.90      4.84 o 
  -6   1   4      276.68      278.97      9.64 o 
  -5   1   4      143.46      143.83      7.69 o 
  -4   1   4      131.38      142.87      7.45 o 
  -3   1   4     1325.09     1356.49     24.30 o 
  -2   1   4     1007.90     1015.28     29.52 o 
  -1   1   4     5873.04     5936.36     83.55 o 
   0   1   4     5804.49     5706.01     43.52 o 
   1   1   4      624.97      584.34     18.59 o 
   2   1   4     2037.90     1921.07     81.85 o 
   3   1   4      701.19      725.91     14.58 o 
   4   1   4       17.46       23.65      3.08 o 
   5   1   4      441.75      465.72     12.82 o 
   6   1   4       16.77       20.93      7.82 o 
   7   1   4       31.96       27.08      3.24 o 
   8   1   4       10.19       12.45      4.52 o 
   9   1   4       12.64       19.47      6.06 o 
  10   1   4        1.90        6.66     11.08 o 
 -10   2   4      174.18      177.70     13.47 o 
  -9   2   4      273.48      276.21     16.85 o 
  -8   2   4      217.99      226.27     16.34 o 
  -7   2   4     1011.39     1018.28     21.83 o 
  -6   2   4      433.46      435.71     18.19 o 
  -5   2   4     1468.23     1456.61     27.59 o 
  -4   2   4    10585.59    11573.63    156.50 o 
  -3   2   4     4020.60     4013.88     65.29 o 
  -2   2   4     5141.57     4914.37     50.36 o 
  -1   2   4     4708.05     4383.44     40.34 o 
   0   2   4     1526.80     1425.53     15.92 o 
   1   2   4     2364.41     2196.80     25.91 o 
   2   2   4     7801.63     7905.45    125.22 o 
   3   2   4     4557.47     4550.44    107.23 o 
   4   2   4     3690.61     3726.22    125.18 o 
   5   2   4     1384.24     1349.77     26.86 o 
   6   2   4     1716.38     1791.83     45.27 o 
   7   2   4      868.49      873.47     27.34 o 
   8   2   4      527.40      548.54     31.19 o 
   9   2   4      635.63      596.44     32.17 o 
  10   2   4      174.01      156.04     12.98 o 
 -10   3   4        5.80       -0.79      7.41 o 
  -9   3   4       22.05       25.31      9.59 o 
  -8   3   4      188.53      188.38     13.58 o 
  -7   3   4       62.18       62.74      6.36 o 
  -6   3   4      440.48      422.77     20.17 o 
  -5   3   4       28.50       30.24      7.21 o 
  -4   3   4      101.58      102.33      6.56 o 
  -3   3   4      720.10      713.31     22.97 o 
  -2   3   4       22.36       40.49      3.81 o 
  -1   3   4      876.21      922.73     22.30 o 
   0   3   4      120.86      118.83      5.97 o 
   1   3   4       19.67       12.57      2.29 o 
   2   3   4      208.03      225.20     11.44 o 
   3   3   4      357.96      384.97     14.52 o 
   4   3   4        0.57        7.42      4.75 o 
   5   3   4       85.85       85.00      6.95 o 
   6   3   4       41.70       36.02     11.99 o 
   7   3   4      226.00      217.19     17.92 o 
   8   3   4        3.32        4.83      5.17 o 
   9   3   4       47.79       45.47      6.60 o 
  -9   4   4      101.53       97.22      7.94 o 
  -8   4   4      364.52      332.77     28.16 o 
  -7   4   4      356.79      352.62     22.48 o 
  -6   4   4      491.87      509.67     21.83 o 
  -5   4   4     1219.36     1262.31     39.28 o 
  -4   4   4     2082.32     2126.17     57.38 o 
  -3   4   4      278.45      275.38     13.46 o 
  -2   4   4     3386.83     3575.98     55.76 o 
  -1   4   4     2262.69     2290.36     33.56 o 
   0   4   4     2716.78     2728.76     39.52 o 
   1   4   4     4604.74     4463.83    152.13 o 
   2   4   4     2009.70     2058.13     30.58 o 
   3   4   4     1134.17     1154.76     24.92 o 
   4   4   4     3043.43     3133.52     84.02 o 
   5   4   4     1489.46     1534.41     40.99 o 
   6   4   4      614.10      657.71     31.39 o 
   7   4   4      184.09      187.07     17.01 o 
   8   4   4      170.08      170.83     13.32 o 
  -8   5   4       18.97       17.76      9.34 o 
  -7   5   4       54.44       68.75     10.07 o 
  -6   5   4       81.62       71.41      6.60 o 
  -5   5   4       23.39       13.55      4.20 o 
  -4   5   4       29.35       28.95      3.81 o 
  -3   5   4       34.75       31.32      5.13 o 
  -2   5   4       55.82       55.22      6.83 o 
  -1   5   4      296.24      276.07     14.01 o 
   0   5   4      168.95      164.15      9.24 o 
   1   5   4      138.38      139.63      8.05 o 
   2   5   4        4.12        0.07      4.53 o 
   3   5   4      253.13      205.73     12.06 o 
   4   5   4        0.17       12.63      4.05 o 
   5   5   4        0.42       14.16      4.82 o 
   6   5   4       15.71       23.55      6.47 o 
   7   5   4        5.48       23.16      7.94 o 
  -6   6   4      159.49      178.12     19.45 o 
  -5   6   4      349.87      359.59     35.93 o 
  -4   6   4      114.49      122.31     11.14 o 
  -3   6   4      657.69      661.36     55.56 o 
  -2   6   4      860.32      894.28     44.98 o 
  -1   6   4      387.83      384.64     25.17 o 
   0   6   4        2.93        9.49      3.25 o 
   1   6   4      258.74      251.51     13.87 o 
   2   6   4      261.66      224.98     12.20 o 
   3   6   4      272.52      274.87     23.28 o 
   4   6   4      278.89      272.42     18.66 o 
   5   6   4      204.43      211.04     19.20 o 
   6   6   4      103.45      101.30     10.49 o 
  -3   7   4       24.52       23.47      7.63 o 
  -2   7   4       19.24       16.50      5.72 o 
  -1   7   4        9.08       16.59      5.06 o 
   0   7   4      114.60       87.49      8.35 o 
   1   7   4       44.00       29.87      7.25 o 
   2   7   4       64.19       62.92      8.21 o 
 -11   1   5      201.11      161.03     19.65 o 
 -10   1   5      250.20      248.21     21.41 o 
  -9   1   5      132.01      130.47     12.12 o 
  -8   1   5      256.84      257.55     16.62 o 
  -7   1   5     1265.97     1339.30     40.94 o 
  -6   1   5     2959.71     3221.88     51.63 o 
  -5   1   5     1632.84     1699.08     31.51 o 
  -4   1   5     2733.09     2683.37     62.75 o 
  -3   1   5     3468.61     3243.83     95.07 o 
  -2   1   5     1211.70     1148.71     32.48 o 
  -1   1   5     2389.91     2159.36     36.07 o 
   0   1   5     5437.50     5144.19     54.15 o 
   1   1   5     5274.54     5184.29    124.29 o 
   2   1   5     5998.82     5751.84    169.87 o 
   3   1   5     3892.21     3658.75     78.52 o 
   4   1   5     1460.69     1323.66     23.86 o 
   5   1   5     2156.10     2138.15     32.15 o 
   6   1   5     1545.73     1561.49     33.26 o 
   7   1   5      528.31      499.29     19.65 o 
   8   1   5     1179.04     1216.11     46.84 o 
   9   1   5      417.99      394.10     20.37 o 
  10   1   5      142.80      131.22     19.78 o 
 -10   2   5       35.95       18.76      4.65 o 
  -9   2   5        1.35        4.00      5.75 o 
  -8   2   5      115.23      100.52      7.63 o 
  -7   2   5        0.52       21.74      6.31 o 
  -6   2   5      203.39      210.79     11.10 o 
  -5   2   5       53.26       61.24      5.26 o 
  -4   2   5     4187.82     4651.41     95.44 o 
  -3   2   5      767.44      851.53     17.89 o 
  -2   2   5      211.75      263.36      8.02 o 
  -1   2   5       75.90       78.84      4.99 o 
   0   2   5      625.28      640.75     14.31 o 
   1   2   5       16.75       10.15      5.09 o 
   2   2   5      571.39      650.02     10.77 o 
   3   2   5       66.89       65.75      5.72 o 
   4   2   5       37.17       42.08      9.12 o 
   5   2   5        3.33        8.76      3.39 o 
   6   2   5      140.69      131.62      8.83 o 
   7   2   5       74.02       72.10      6.61 o 
   8   2   5       10.38        8.44      8.86 o 
   9   2   5        4.95        3.27      7.50 o 
  10   2   5        0.48        3.60      5.64 o 
 -10   3   5      162.19      139.91     16.65 o 
  -9   3   5      363.07      359.26     24.46 o 
  -8   3   5      193.73      208.78     12.10 o 
  -7   3   5      551.60      546.30     20.59 o 
  -6   3   5      443.47      458.56     18.54 o 
  -5   3   5     2049.61     2144.02     43.93 o 
  -4   3   5     3089.39     3192.35     60.96 o 
  -3   3   5     1552.57     1591.46     27.40 o 
  -2   3   5     2683.66     2670.05     43.72 o 
  -1   3   5     3772.95     3691.05     45.94 o 
   0   3   5     3921.38     3903.06     40.71 o 
   1   3   5     4375.72     4450.93     67.11 o 
   2   3   5     3044.71     3073.47     39.15 o 
   3   3   5     1585.05     1549.05     33.95 o 
   4   3   5     2566.36     2585.14     93.82 o 
   5   3   5      696.91      675.59     38.40 o 
   6   3   5      430.52      382.92     22.91 o 
   7   3   5      329.61      341.41     19.86 o 
   8   3   5      277.92      266.56     23.22 o 
   9   3   5      475.37      417.46     38.25 o 
  -9   4   5        0.77       -5.09      8.28 o 
  -8   4   5      342.45      370.96     24.22 o 
  -7   4   5        6.33       10.81      8.67 o 
  -6   4   5       20.12       21.23      4.74 o 
  -5   4   5        9.24        6.32      6.68 o 
  -4   4   5      382.39      358.24     16.98 o 
  -3   4   5       89.34       96.70      7.16 o 
  -2   4   5      903.49      877.36     15.56 o 
  -1   4   5       22.43       21.59      2.97 o 
   0   4   5       80.41       63.86      5.36 o 
   1   4   5        0.55        6.19      4.79 o 
   2   4   5       33.70       36.80      6.41 o 
   3   4   5      581.76      587.35     19.02 o 
   4   4   5      263.72      240.74     17.50 o 
   5   4   5        0.59        1.66      5.60 o 
   6   4   5      119.27      117.62     11.54 o 
   7   4   5       14.35       25.81      4.96 o 
   8   4   5       42.06       44.42      7.67 o 
  -8   5   5      203.51      199.62     20.71 o 
  -7   5   5      682.61      756.34     56.15 o 
  -6   5   5      350.66      368.69     30.97 o 
  -5   5   5      372.71      370.14     31.43 o 
  -4   5   5     1710.33     1754.65     43.70 o 
  -3   5   5      605.34      654.33     26.97 o 
  -2   5   5      351.13      358.75     14.24 o 
  -1   5   5     2067.31     2185.28     47.43 o 
   0   5   5      141.47      123.01      7.52 o 
   1   5   5      616.93      623.97     21.39 o 
   2   5   5     1207.10     1238.73     85.28 o 
   3   5   5     2073.40     2132.42     60.95 o 
   4   5   5      338.60      319.99     20.03 o 
   5   5   5      776.60      827.14     41.01 o 
   6   5   5      376.44      333.59     31.04 o 
   7   5   5      233.44      254.97     17.20 o 
  -6   6   5      104.63      129.02     14.20 o 
  -5   6   5       36.97       38.23      8.71 o 
  -4   6   5        2.90        1.97      5.78 o 
  -3   6   5        0.21       -3.85      5.70 o 
  -2   6   5       47.15       38.74      4.97 o 
  -1   6   5       52.10       47.43      4.55 o 
   0   6   5      113.99      110.58      8.41 o 
   1   6   5       46.47       49.59      7.92 o 
   2   6   5        0.02        4.93      4.12 o 
   3   6   5        9.03       11.55      6.08 o 
   4   6   5        2.86       -1.45      5.06 o 
   5   6   5       14.02        7.64      5.58 o 
  -3   7   5      193.39      182.10     16.74 o 
  -2   7   5      420.93      396.69     25.59 o 
  -1   7   5      210.32      192.00     14.48 o 
   0   7   5      331.15      310.02     26.17 o 
   1   7   5      152.57      141.85     11.03 o 
   2   7   5      581.92      582.87     42.00 o 
 -11   0   6      101.96      100.09     18.22 o 
 -10   0   6      303.62      238.61     39.33 o 
  -9   0   6      266.50      248.28     34.90 o 
  -8   0   6     1319.18     1441.43     70.30 o 
  -7   0   6     1778.64     1868.50     52.70 o 
  -6   0   6     2432.86     2589.69     75.20 o 
  -5   0   6     2453.50     2495.68     62.42 o 
  -4   0   6     7354.37     7600.42    207.84 o 
  -3   0   6     3338.83     3157.76     83.52 o 
  -2   0   6     7460.90     7389.04    166.71 o 
  -1   0   6     5297.34     5072.80    199.20 o 
   0   0   6     5006.73     4505.38    283.83 o 
   1   0   6     9337.02     8426.73    392.42 o 
   2   0   6      866.09      764.65     19.60 o 
   3   0   6     5159.24     5105.73    103.29 o 
   4   0   6     1132.81      945.40     23.24 o 
   5   0   6     1239.68     1229.73     28.49 o 
   6   0   6     3782.78     4100.64    101.25 o 
   7   0   6     2741.74     2966.30     65.03 o 
   8   0   6       30.81       16.96      8.92 o 
   9   0   6     1719.70     1687.59    108.37 o 
  10   0   6      272.39      275.87     31.91 o 
 -11   1   6       19.88       12.54      7.54 o 
 -10   1   6        0.89        4.16     12.67 o 
  -9   1   6      179.31      162.70     11.48 o 
  -8   1   6       38.09       32.50      6.59 o 
  -7   1   6       38.77       41.48      7.76 o 
  -6   1   6      267.98      263.45     15.38 o 
  -5   1   6      271.76      245.27     11.97 o 
  -4   1   6       18.47       29.07      3.25 o 
  -3   1   6     1626.79     1720.64     53.83 o 
  -2   1   6      150.74      189.87      7.41 o 
  -1   1   6     2066.53     1943.85     38.52 o 
   0   1   6       24.11       31.29      2.01 o 
   1   1   6       16.07       23.56      3.06 o 
   2   1   6      380.49      350.52     18.12 o 
   3   1   6        2.18        4.90      3.55 o 
   4   1   6     2274.84     2348.80     40.03 o 
   5   1   6      374.47      367.53      9.45 o 
   6   1   6        8.54        8.31      2.71 o 
   7   1   6       28.92       32.36      5.46 o 
   8   1   6       46.79       36.57      4.48 o 
   9   1   6       82.97       72.33      7.27 o 
  10   1   6       42.37       35.28     13.98 o 
 -10   2   6      255.47      248.30     14.23 o 
  -9   2   6      282.34      261.54     22.90 o 
  -8   2   6      279.72      278.58     18.92 o 
  -7   2   6     2497.43     2632.22     53.93 o 
  -6   2   6     1216.43     1250.63     29.96 o 
  -5   2   6     1827.27     1943.91     33.14 o 
  -4   2   6     3794.30     3917.14     73.80 o 
  -2   2   6     2614.34     2484.51     35.00 o 
  -1   2   6    13120.51    13636.69    129.19 o 
   0   2   6     4902.37     4729.15     53.31 o 
   1   2   6     5573.80     5953.84     91.80 o 
   2   2   6     9306.56     9595.24    170.87 o 
   3   2   6     3979.29     3968.87    139.04 o 
   4   2   6     3992.50     3993.67    133.44 o 
   5   2   6     1085.40     1093.28     48.67 o 
   6   2   6     1344.85     1402.94     48.10 o 
   7   2   6      436.22      439.55     19.43 o 
   8   2   6      433.83      475.41     19.63 o 
   9   2   6      538.77      556.60     50.50 o 
  10   2   6      239.23      240.93     22.79 o 
 -10   3   6       15.92       28.73      9.19 o 
  -9   3   6       71.93       55.84     16.40 o 
  -8   3   6       63.29       51.36      5.34 o 
  -7   3   6       62.64       73.77      8.53 o 
  -6   3   6      106.44      110.65     11.60 o 
  -5   3   6     1233.51     1278.67     30.50 o 
  -4   3   6      676.66      664.67     17.65 o 
  -3   3   6      507.74      537.52     21.40 o 
  -2   3   6       81.58       92.99      5.67 o 
  -1   3   6       60.63       78.65      5.53 o 
   0   3   6        4.92        7.10      2.51 o 
   1   3   6      258.08      268.28     12.66 o 
   2   3   6      508.65      513.04     14.01 o 
   3   3   6       19.24       17.97      5.25 o 
   4   3   6       81.98      101.28      9.86 o 
   5   3   6      530.26      481.70     21.40 o 
   6   3   6      109.25      108.20     11.71 o 
   7   3   6       53.10       58.49      9.97 o 
   8   3   6        0.02       14.79     15.75 o 
   9   3   6       11.08       32.47      9.62 o 
  -9   4   6      179.82      210.50     23.92 o 
  -8   4   6        1.33       15.94      5.03 o 
  -7   4   6      336.02      320.80     22.59 o 
  -6   4   6      759.16      766.41     25.79 o 
  -5   4   6      658.05      626.73     22.31 o 
  -4   4   6     1725.18     1793.13     54.57 o 
  -3   4   6     1693.38     1659.91     30.98 o 
  -2   4   6      721.00      712.41     17.92 o 
  -1   4   6     2024.41     2037.42     30.53 o 
   0   4   6     1410.42     1428.13     22.54 o 
   1   4   6     1957.99     1974.96     32.01 o 
   2   4   6     1636.29     1669.40     31.50 o 
   3   4   6     1007.51     1039.48     30.31 o 
   4   4   6     1133.99     1111.52     27.40 o 
   5   4   6      276.18      279.31     19.37 o 
   6   4   6      494.20      493.43     38.35 o 
   7   4   6      617.48      613.27     46.62 o 
   8   4   6      432.41      485.14     29.47 o 
  -8   5   6        0.34       19.01     11.07 o 
  -7   5   6      119.16      147.07     18.97 o 
  -6   5   6       45.60       40.80      7.65 o 
  -5   5   6       40.84       39.43      8.33 o 
  -4   5   6        0.26        8.89      7.80 o 
  -3   5   6        2.27        4.38      5.26 o 
  -2   5   6      616.31      596.37     25.56 o 
  -1   5   6      221.01      213.72     15.17 o 
   0   5   6        1.82        2.31      2.55 o 
   1   5   6      119.13      107.90      9.28 o 
   2   5   6      347.77      308.91     18.39 o 
   3   5   6      399.43      389.07     25.69 o 
   4   5   6       33.88       29.15      3.93 o 
   5   5   6       58.34       34.48      8.57 o 
   6   5   6       50.67       38.41      6.13 o 
   7   5   6       48.53       59.86      8.29 o 
  -6   6   6      320.25      321.47     28.54 o 
  -5   6   6       17.11       18.08      9.67 o 
  -4   6   6      230.12      213.09     18.78 o 
  -3   6   6      384.25      387.83     21.26 o 
  -2   6   6      107.86      126.81     12.87 o 
  -1   6   6       21.76       25.44      4.34 o 
   0   6   6      318.91      308.95     14.55 o 
   1   6   6      399.94      367.82     23.63 o 
   2   6   6      369.77      353.45     24.06 o 
   3   6   6      288.29      318.16     25.55 o 
   4   6   6      175.77      176.65     14.62 o 
   5   6   6      107.07      104.43     12.22 o 
  -3   7   6        8.59        8.63     11.65 o 
  -2   7   6       29.35       26.31      6.03 o 
  -1   7   6       48.99       46.90      4.41 o 
   0   7   6        2.18        2.21      3.90 o 
   1   7   6       15.62        8.91      7.14 o 
   2   7   6       92.37       83.17     12.95 o 
 -11   1   7       41.45       48.49     12.00 o 
 -10   1   7       47.88       52.50      8.52 o 
  -9   1   7      747.04      719.67     27.86 o 
  -8   1   7      180.05      186.50     10.98 o 
  -7   1   7     1566.61     1665.98     42.76 o 
  -6   1   7     1312.29     1273.70     45.03 o 
  -5   1   7      158.87      159.65      9.13 o 
  -4   1   7     1039.51      913.43     26.97 o 
  -3   1   7     6048.47     6178.18     88.44 o 
  -2   1   7      892.18      767.08     22.58 o 
  -1   1   7     6037.88     6039.56    104.51 o 
   0   1   7     4635.67     4463.66    102.80 o 
   1   1   7     7916.08     7712.79    143.04 o 
   2   1   7     4627.75     4238.39     88.34 o 
   3   1   7     1598.23     1364.29     28.93 o 
   4   1   7     4608.03     4602.29     83.25 o 
   5   1   7     1770.04     1740.80     27.20 o 
   6   1   7      989.23     1044.96     35.96 o 
   7   1   7     1781.33     1934.20     42.05 o 
   8   1   7      821.12      822.32     33.55 o 
   9   1   7      316.96      274.63     20.44 o 
  10   1   7      651.24      647.99     53.42 o 
 -10   2   7        3.47       18.46      6.76 o 
  -9   2   7       24.44       26.73      4.65 o 
  -8   2   7       12.09       19.81      9.45 o 
  -7   2   7       17.83       27.90      5.42 o 
  -6   2   7       32.11       41.25      4.38 o 
  -5   2   7        1.34       15.67      4.12 o 
  -4   2   7       37.86       32.26      4.40 o 
  -3   2   7      481.16      494.54     14.38 o 
  -2   2   7      211.55      233.23      6.83 o 
  -1   2   7      392.78      453.13     14.83 o 
   0   2   7       37.48       56.47      3.98 o 
   1   2   7        3.10        5.48      1.51 o 
   2   2   7      895.69      919.51     21.17 o 
   3   2   7        1.00        3.20      4.39 o 
   4   2   7      112.13      109.65      8.92 o 
   5   2   7      242.26      245.66     20.70 o 
   6   2   7       35.10       36.08      4.30 o 
   7   2   7        0.94       11.23      6.76 o 
   8   2   7       13.76       13.28      5.51 o 
   9   2   7        4.02        6.15      7.63 o 
 -10   3   7      210.77      194.70     21.57 o 
  -9   3   7      435.76      380.81     28.63 o 
  -8   3   7      404.41      393.57     15.62 o 
  -7   3   7      552.23      539.16     19.56 o 
  -6   3   7     5222.47     5566.16    215.17 o 
  -5   3   7      543.22      562.42     33.27 o 
  -4   3   7     3721.85     3912.73    119.50 o 
  -3   3   7     2965.36     3061.30     63.06 o 
  -2   3   7     2336.74     2442.27     33.45 o 
  -1   3   7     4121.73     4189.12     51.61 o 
   0   3   7     7193.96     7364.27     91.77 o 
   1   3   7      947.64      899.80     20.98 o 
   2   3   7     2703.08     2859.38     40.56 o 
   3   3   7     2245.43     2204.18     43.76 o 
   4   3   7      801.15      775.07     34.37 o 
   5   3   7      791.19      710.49     57.84 o 
   6   3   7      401.45      410.36     19.14 o 
   7   3   7      783.95      771.79     29.71 o 
   8   3   7      138.76      128.18     13.24 o 
   9   3   7      229.03      201.42     20.63 o 
  -9   4   7      197.46      184.36     26.60 o 
  -8   4   7      225.18      209.54     14.36 o 
  -7   4   7       64.65       37.91      5.88 o 
  -6   4   7      126.25      108.33      8.54 o 
  -5   4   7      105.32       97.70      9.16 o 
  -4   4   7       19.43       28.41      5.36 o 
  -3   4   7      347.62      320.36     12.05 o 
  -2   4   7        9.19        4.65      4.19 o 
  -1   4   7      103.26      107.04      6.68 o 
   0   4   7        0.45       -2.02      4.30 o 
   1   4   7       63.73       61.52      7.55 o 
   2   4   7        1.41        4.57      3.36 o 
   3   4   7       35.23       38.59      4.16 o 
   4   4   7       19.18       11.37      4.65 o 
   5   4   7       25.29       18.30      4.12 o 
   6   4   7       23.74       22.16     10.51 o 
   7   4   7       18.70       34.86      6.25 o 
   8   4   7       17.18       11.90      6.00 o 
  -8   5   7      175.47      195.30     22.41 o 
  -7   5   7      282.51      264.04     29.19 o 
  -6   5   7      224.79      225.36     21.88 o 
  -5   5   7      549.31      523.73     40.95 o 
  -4   5   7      304.85      331.63     22.15 o 
  -3   5   7      590.33      597.40     42.53 o 
  -2   5   7      291.39      287.02     16.28 o 
  -1   5   7     1499.32     1551.92     45.53 o 
   0   5   7      829.11      809.45     31.27 o 
   1   5   7     1316.85     1316.14     30.36 o 
   2   5   7     1578.14     1622.72     61.88 o 
   3   5   7      409.49      416.24     25.78 o 
   4   5   7      284.35      273.13     19.18 o 
   5   5   7      347.18      357.37     18.57 o 
   6   5   7      445.40      403.00     40.30 o 
   7   5   7      351.33      387.24     27.91 o 
  -6   6   7       29.75       42.56      9.70 o 
  -5   6   7        0.32        9.84      4.82 o 
  -4   6   7        3.17       12.35     12.00 o 
  -3   6   7        9.00       29.16      8.05 o 
  -2   6   7       19.27       22.87      4.34 o 
  -1   6   7       20.95       26.40      5.11 o 
   0   6   7      285.95      285.64     15.65 o 
   1   6   7      349.38      324.19     22.71 o 
   2   6   7        7.33       11.75      4.93 o 
   3   6   7       53.37       37.01      4.67 o 
   4   6   7       18.51       29.83     11.97 o 
   5   6   7       11.01       14.77      6.92 o 
  -2   7   7       68.23       73.48      8.45 o 
  -1   7   7       78.41       61.34      6.51 o 
   0   7   7      248.01      227.76     22.93 o 
   1   7   7      240.16      214.00     16.57 o 
 -11   0   8        4.88        2.83      8.40 o 
 -10   0   8      169.65      171.69     24.63 o 
  -9   0   8      899.76      927.92     69.15 o 
  -8   0   8     1224.73     1241.71     91.39 o 
  -7   0   8      385.52      390.78     42.27 o 
  -6   0   8      473.40      469.44     43.85 o 
  -5   0   8      692.36      633.35     54.36 o 
  -4   0   8     3505.08     3749.94    115.18 o 
  -3   0   8     5409.01     5299.20    136.45 o 
  -2   0   8      417.15      369.98     18.61 o 
  -1   0   8     3911.13     3816.25    176.39 o 
   0   0   8     2677.75     2399.58    153.46 o 
   1   0   8    10029.21     9276.40    390.81 o 
   2   0   8    12694.63    12243.95    293.46 o 
   3   0   8     5442.68     5254.34    101.96 o 
   4   0   8     1810.85     1765.39     34.51 o 
   5   0   8     2584.96     2697.80     54.18 o 
   6   0   8     2269.14     2348.63     77.64 o 
   7   0   8      822.66      814.88     31.83 o 
   8   0   8      721.07      735.03     77.60 o 
   9   0   8      394.18      299.95     39.81 o 
  10   0   8      192.04      200.19     48.34 o 
 -11   1   8       42.69       35.21      8.42 o 
 -10   1   8       80.85       68.45      9.38 o 
  -9   1   8        2.52       15.56      5.38 o 
  -8   1   8      348.27      368.05     18.90 o 
  -7   1   8       12.45       16.25      4.58 o 
  -6   1   8        0.67        4.96      5.06 o 
  -5   1   8        4.45       11.82      4.31 o 
  -4   1   8      580.42      637.17     21.34 o 
  -3   1   8       83.47      117.59      6.64 o 
  -2   1   8      341.81      332.35     17.12 o 
  -1   1   8     1115.83     1133.59     38.61 o 
   0   1   8     7059.55     7206.41    196.94 o 
   1   1   8       90.39       83.46      6.81 o 
   2   1   8       34.60       46.85      4.68 o 
   3   1   8       41.28       39.29      3.84 o 
   4   1   8      165.63      174.00     10.44 o 
   5   1   8      159.93      162.65     10.76 o 
   6   1   8      352.14      350.41     16.03 o 
   7   1   8      212.98      204.18     14.22 o 
   8   1   8       18.42       20.03      7.08 o 
   9   1   8       44.46       31.84      5.37 o 
  10   1   8       98.15       95.55     14.98 o 
 -10   2   8       53.17       63.03     13.28 o 
  -9   2   8      329.55      307.57     17.14 o 
  -8   2   8      626.72      630.75     26.47 o 
  -7   2   8      309.16      311.96     14.64 o 
  -6   2   8     2095.17     2200.61     44.69 o 
  -4   2   8      781.85      811.53     27.53 o 
  -3   2   8     1755.71     1743.44     33.90 o 
  -2   2   8     9133.16     9653.20    190.56 o 
  -1   2   8     4268.44     4300.31     85.68 o 
   0   2   8     5549.99     5582.56     81.43 o 
   1   2   8     1318.01     1274.22     24.07 o 
   2   2   8      783.89      690.52     23.68 o 
   3   2   8      387.66      358.00     22.98 o 
   4   2   8     2131.96     2039.43     56.46 o 
   5   2   8     1008.70     1024.12     28.02 o 
   6   2   8      843.50      816.01     27.02 o 
   7   2   8     1056.31     1039.85     35.39 o 
   8   2   8      306.16      326.36     22.13 o 
   9   2   8      364.78      390.70     19.47 o 
 -10   3   8        3.24        4.17      5.85 o 
  -9   3   8        1.66        7.14      4.79 o 
  -8   3   8       43.71       26.13      9.36 o 
  -7   3   8        0.03       11.37      5.52 o 
  -6   3   8       61.60       69.84      6.28 o 
  -5   3   8       50.66       35.13      4.70 o 
  -4   3   8      736.39      756.69     37.75 o 
  -3   3   8      124.52      110.92      6.89 o 
  -2   3   8      143.86      151.51      7.92 o 
  -1   3   8      166.96      181.23     12.11 o 
   0   3   8      416.89      476.44     44.30 o 
   1   3   8      225.35      235.58      9.08 o 
   2   3   8      147.72      153.00     10.76 o 
   3   3   8      110.25      107.08      6.94 o 
   4   3   8      237.91      235.46     14.51 o 
   5   3   8       32.60       31.01      5.48 o 
   6   3   8        0.27       15.76     11.99 o 
   7   3   8       62.50       68.45      8.19 o 
   8   3   8        0.18        1.21      6.02 o 
   9   3   8       31.86       28.12      6.91 o 
  -9   4   8      442.25      438.83     32.74 o 
  -8   4   8      412.02      370.39     31.89 o 
  -7   4   8      597.54      547.46     36.05 o 
  -6   4   8      836.24      824.35     35.93 o 
  -5   4   8      786.47      814.37     30.65 o 
  -4   4   8      122.80      146.62     12.33 o 
  -3   4   8     2786.85     2883.60     79.29 o 
  -2   4   8      572.02      608.29     20.46 o 
  -1   4   8     1071.80     1125.49     28.55 o 
   0   4   8     1522.87     1513.20     34.82 o 
   1   4   8     2123.76     2160.37     39.20 o 
   2   4   8      875.35      866.99     30.60 o 
   3   4   8     1803.88     1849.24     41.31 o 
   4   4   8      447.32      460.79     19.75 o 
   5   4   8      415.43      420.99     32.63 o 
   6   4   8      559.42      528.89     32.06 o 
   7   4   8      683.91      642.36     49.50 o 
   8   4   8      264.31      279.73     31.12 o 
  -8   5   8        7.98       22.13      6.09 o 
  -7   5   8        0.16        5.74      4.75 o 
  -6   5   8       10.26        8.33      5.92 o 
  -5   5   8       38.99       57.09      5.98 o 
  -4   5   8        2.44        8.61      6.51 o 
  -3   5   8      185.47      158.53     14.72 o 
  -2   5   8        0.07        4.81      4.84 o 
  -1   5   8       37.97       28.68      4.92 o 
   0   5   8       26.38       24.07      3.39 o 
   1   5   8       91.33       95.53      7.61 o 
   2   5   8      441.04      390.12     36.56 o 
   3   5   8       22.76       25.67      3.51 o 
   4   5   8        4.50        8.54      2.58 o 
   5   5   8        8.89        8.41      6.11 o 
   6   5   8       34.16       27.63      6.84 o 
   7   5   8       39.55       38.47      8.93 o 
  -6   6   8      452.61      451.92     51.92 o 
  -5   6   8      132.81      113.88     13.60 o 
  -4   6   8      335.61      326.78     24.97 o 
  -3   6   8      455.38      501.80     22.96 o 
  -2   6   8      431.16      444.27     24.00 o 
  -1   6   8      696.50      694.95     36.60 o 
   0   6   8     1630.15     1738.41     65.29 o 
   1   6   8      746.22      736.36     31.67 o 
   2   6   8      216.60      212.89     19.20 o 
   3   6   8      263.28      257.03     25.23 o 
   4   6   8      715.67      712.39     34.51 o 
   5   6   8      575.95      602.00     47.80 o 
  -2   7   8      101.76       84.62      9.51 o 
  -1   7   8        2.45       10.41      8.10 o 
   0   7   8        5.38        9.04      5.70 o 
   1   7   8        6.58       12.94      5.42 o 
 -10   1   9      196.61      182.08     15.16 o 
  -9   1   9      871.75      900.45     46.80 o 
  -8   1   9      417.30      407.46     17.39 o 
  -7   1   9      577.64      576.75     23.06 o 
  -6   1   9     1851.69     1995.69     36.21 o 
  -5   1   9     1113.64     1094.43     34.52 o 
  -4   1   9     3101.28     3092.28    103.86 o 
  -3   1   9     6896.26     6928.84    219.59 o 
  -2   1   9     1902.78     1650.61     53.42 o 
  -1   1   9     6285.35     6444.53    154.42 o 
   0   1   9     6350.55     6138.74    167.59 o 
   1   1   9     6579.43     6662.12    151.65 o 
   2   1   9     3835.96     3590.15     49.01 o 
   3   1   9     2263.91     2129.28     48.96 o 
   4   1   9     3969.57     4206.34     64.09 o 
   5   1   9     2940.57     3016.95     65.85 o 
   6   1   9      494.56      467.36     23.41 o 
   7   1   9     2450.67     2688.61     54.86 o 
   8   1   9      544.72      508.65     39.12 o 
   9   1   9      109.21      108.43     11.51 o 
 -10   2   9        0.69        4.08      7.06 o 
  -9   2   9        0.58        4.06      5.37 o 
  -8   2   9      209.76      218.22     14.45 o 
  -7   2   9       44.61       39.58      8.73 o 
  -6   2   9      720.36      815.06     30.35 o 
  -5   2   9       64.62       70.20      7.15 o 
  -4   2   9       14.38       15.68      3.99 o 
  -3   2   9      309.06      309.65     12.77 o 
  -2   2   9      354.80      397.51     16.49 o 
  -1   2   9      360.45      395.02     14.90 o 
   0   2   9      561.25      627.17     19.46 o 
   1   2   9      222.79      251.86      7.94 o 
   2   2   9       20.74       16.32      3.08 o 
   3   2   9      271.34      284.23     11.67 o 
   4   2   9      105.72      126.51      8.52 o 
   5   2   9      113.62      118.25      8.74 o 
   6   2   9      121.98      108.67     10.50 o 
   7   2   9      160.29      169.67     12.83 o 
   8   2   9       60.08       62.79      6.64 o 
   9   2   9      123.86       91.65     29.70 o 
 -10   3   9      185.31      172.70     20.61 o 
  -9   3   9      237.25      203.22     17.75 o 
  -8   3   9      773.81      742.75     44.16 o 
  -7   3   9      844.11      822.85     54.27 o 
  -6   3   9      856.74      873.72     27.72 o 
  -5   3   9      816.63      795.68     24.07 o 
  -4   3   9     1211.63     1280.37     40.68 o 
  -3   3   9     1584.06     1513.42     39.27 o 
  -2   3   9     3133.84     3310.07     70.90 o 
  -1   3   9     4022.01     4115.35     74.96 o 
   0   3   9     2172.14     2154.29     49.04 o 
   1   3   9     1613.83     1636.54     29.52 o 
   2   3   9     2596.89     2637.97     54.38 o 
   3   3   9      611.31      639.38     24.66 o 
   4   3   9     1578.32     1563.87     49.49 o 
   5   3   9     1056.43     1071.29     38.44 o 
   6   3   9      732.85      729.33     48.55 o 
   7   3   9      489.83      484.71     35.82 o 
   8   3   9      423.32      375.99     29.70 o 
   9   3   9       54.16       49.64      7.09 o 
  -9   4   9       76.32       56.69     10.64 o 
  -8   4   9       84.26       76.95      6.73 o 
  -7   4   9       31.25       27.27      6.34 o 
  -6   4   9        9.68       13.18      5.99 o 
  -5   4   9        3.46       11.89      3.92 o 
  -4   4   9      266.65      226.36     15.89 o 
  -3   4   9      270.51      250.51     14.01 o 
  -2   4   9      121.30      140.67      9.94 o 
  -1   4   9       69.99       61.66      6.40 o 
   0   4   9        2.40        3.00      5.11 o 
   1   4   9      212.96      230.57     19.34 o 
   2   4   9       43.66       40.24      7.51 o 
   3   4   9        0.03       -0.20      4.10 o 
   4   4   9       50.50       32.21      4.65 o 
   5   4   9        0.42       -4.47      5.44 o 
   6   4   9        2.26        3.94      4.97 o 
   7   4   9       12.63       32.61      8.15 o 
   8   4   9       28.47       22.82      7.61 o 
  -7   5   9       26.00       42.81      6.64 o 
  -6   5   9      178.51      177.94     18.14 o 
  -5   5   9      526.58      511.66     36.06 o 
  -4   5   9      167.10      173.77     14.12 o 
  -3   5   9      520.90      537.40     41.94 o 
  -2   5   9     1593.97     1602.40     37.58 o 
  -1   5   9      341.16      336.22     18.98 o 
   0   5   9      527.51      541.91     27.65 o 
   1   5   9      543.21      565.88     26.83 o 
   2   5   9      431.14      476.40     26.33 o 
   3   5   9      357.07      351.41     24.74 o 
   4   5   9      842.33      803.63     58.83 o 
   5   5   9      457.10      482.15     32.61 o 
   6   5   9      381.00      394.47     18.64 o 
  -6   6   9       13.02       10.27     11.26 o 
  -5   6   9       23.09       28.73      4.77 o 
  -3   6   9        0.53       -0.46      8.47 o 
  -2   6   9        1.20        8.53      6.00 o 
  -1   6   9        0.96        6.57      5.91 o 
   0   6   9       20.45       18.37     11.00 o 
   1   6   9       18.10       16.65      5.39 o 
   2   6   9        0.08        2.03      5.44 o 
   3   6   9        4.45        6.61      7.48 o 
   4   6   9       21.50       20.54      8.19 o 
  -1   7   9      404.04      359.95     32.93 o 
   0   7   9      181.92      165.74     16.17 o 
 -11   0  10      377.13      335.96     33.07 o 
 -10   0  10        1.24        3.49      8.37 o 
  -9   0  10      810.74      766.43     43.66 o 
  -8   0  10      445.32      405.83     53.84 o 
  -7   0  10        5.09        9.50     13.18 o 
  -6   0  10       37.10       35.46      4.67 o 
  -5   0  10     5155.33     5560.69    236.73 o 
  -4   0  10     1377.74     1285.15     49.77 o 
  -3   0  10     9659.06    10138.18    338.97 o 
  -2   0  10     9253.68     9524.85    437.48 o 
  -1   0  10     8815.79     9012.95    493.70 o 
   0   0  10     8730.81     8575.81    554.25 o 
   1   0  10     3722.58     3240.10    130.18 o 
   2   0  10    18117.20    18292.68    615.67 o 
   3   0  10     1122.73      992.95     28.00 o 
   4   0  10     1654.47     1605.91     54.61 o 
   5   0  10     3112.23     3239.06     80.51 o 
   6   0  10     2137.03     2276.25     51.66 o 
   7   0  10      305.05      323.48     38.97 o 
   8   0  10     3213.15     3672.83    244.80 o 
   9   0  10       10.68        8.92      7.54 o 
 -10   1  10        0.85       -4.52      6.16 o 
  -9   1  10        6.87        1.39      5.46 o 
  -8   1  10        2.78        5.12      5.43 o 
  -7   1  10       84.65       78.58      6.05 o 
  -6   1  10       39.37       29.79      8.37 o 
  -5   1  10      364.26      383.33     21.23 o 
  -4   1  10      680.04      681.21     27.23 o 
  -3   1  10       44.42       44.62      3.86 o 
  -2   1  10       25.39       30.70      3.83 o 
  -1   1  10        0.01        2.52      3.62 o 
   0   1  10      705.74      705.39     20.84 o 
   1   1  10     1187.74     1159.21     30.54 o 
   2   1  10      624.23      601.57     22.73 o 
   3   1  10       78.79       71.04      6.94 o 
   4   1  10       50.80       65.68      7.56 o 
   5   1  10      100.28       91.14     11.03 o 
   6   1  10      114.91      101.33      8.08 o 
   7   1  10      159.54      154.34     11.90 o 
   8   1  10      106.12       85.34      8.45 o 
   9   1  10       79.74       43.02      8.15 o 
 -10   2  10      193.85      187.34     18.69 o 
  -9   2  10      165.99      156.88     12.67 o 
  -8   2  10     1163.56     1176.99     42.48 o 
  -7   2  10      194.94      209.56     11.75 o 
  -6   2  10     3633.14     3912.15    105.69 o 
  -5   2  10     1679.77     1720.11     29.93 o 
  -4   2  10      428.81      449.08     24.91 o 
  -3   2  10     1440.67     1419.01     33.35 o 
  -2   2  10     2722.71     2686.43     63.15 o 
  -1   2  10     3091.60     3107.89     65.36 o 
   0   2  10     4352.09     4347.15     78.46 o 
   1   2  10      959.13      882.92     24.16 o 
   2   2  10      889.24      818.78     18.95 o 
   3   2  10     3004.14     2991.30     76.66 o 
   4   2  10     1238.57     1278.57     42.39 o 
   5   2  10     4633.90     4741.16    108.37 o 
   6   2  10      626.63      626.11     29.94 o 
   7   2  10      328.27      308.46     18.66 o 
   8   2  10      152.16      137.18     11.92 o 
   9   2  10      254.69      252.63     21.15 o 
  -9   3  10        0.49        4.09      5.73 o 
  -8   3  10      344.26      290.96     17.06 o 
  -7   3  10       31.12       20.23      4.57 o 
  -6   3  10      204.71      170.59     13.17 o 
  -5   3  10      382.26      354.36     32.71 o 
  -4   3  10      113.62      134.27      9.66 o 
  -3   3  10       91.49       88.61      7.07 o 
  -2   3  10      170.07      166.57     11.88 o 
  -1   3  10       30.85       43.13      3.94 o 
   0   3  10        5.23        8.77      2.82 o 
   1   3  10      420.38      464.08     13.70 o 
   2   3  10       72.19       63.15      6.16 o 
   3   3  10      719.07      712.37     21.26 o 
   4   3  10       29.48       34.24      7.50 o 
   5   3  10      100.50       75.74      8.99 o 
   6   3  10       23.35       27.62      5.11 o 
   7   3  10       37.55       26.47      6.95 o 
   8   3  10       53.49       38.73      7.49 o 
  -9   4  10      239.12      184.09     21.13 o 
  -8   4  10      578.09      490.54     43.98 o 
  -7   4  10      293.72      286.88     22.95 o 
  -6   4  10       28.02       46.77     11.39 o 
  -5   4  10      400.61      432.65     26.71 o 
  -4   4  10     1361.70     1432.54     41.58 o 
  -3   4  10     2495.50     2665.33     88.69 o 
  -2   4  10     1640.67     1703.34     44.70 o 
  -1   4  10      667.51      695.15     28.67 o 
   0   4  10      280.94      283.56     15.14 o 
   1   4  10      986.46     1015.06     29.78 o 
   2   4  10     1380.60     1423.81     28.70 o 
   3   4  10      628.98      653.04     23.29 o 
   4   4  10      330.43      321.13     21.75 o 
   5   4  10      318.57      293.51     16.84 o 
   6   4  10      223.59      226.65     21.58 o 
   7   4  10      537.73      505.25     47.31 o 
  -7   5  10        0.12       18.27      5.21 o 
  -6   5  10       63.14       43.54      9.56 o 
  -5   5  10      121.81      111.23     19.30 o 
  -4   5  10       16.92        8.50      4.42 o 
  -3   5  10       15.88       23.55      4.66 o 
  -2   5  10      187.83      202.83     12.68 o 
  -1   5  10       14.67       22.49      3.67 o 
   0   5  10       34.05       27.25      4.41 o 
   1   5  10       40.02       31.32     10.08 o 
   2   5  10        0.22        6.82      3.55 o 
   3   5  10       69.31       69.41      8.01 o 
   4   5  10       41.28       43.65      6.82 o 
   5   5  10        8.94       13.21      4.07 o 
   6   5  10       30.41       29.88      6.88 o 
  -5   6  10      338.64      306.73     20.81 o 
  -4   6  10      221.31      198.25     16.02 o 
  -3   6  10      185.01      197.13     21.01 o 
  -2   6  10      466.68      425.57     27.62 o 
  -1   6  10      870.67      890.30     30.39 o 
   0   6  10      731.05      772.19     26.63 o 
   1   6  10      285.27      288.34     18.65 o 
   2   6  10      323.76      318.82     22.63 o 
   3   6  10      490.10      498.11     29.44 o 
   4   6  10     1074.08     1170.17     80.53 o 
 -10   1  11      481.19      496.41     33.39 o 
  -9   1  11       21.59       16.31      4.06 o 
  -8   1  11      789.40      858.09     38.74 o 
  -7   1  11      826.68      864.64     30.60 o 
  -6   1  11      724.06      776.88     21.51 o 
  -5   1  11     2041.68     2013.64     79.60 o 
  -4   1  11     2748.53     2797.10    111.50 o 
  -3   1  11     2756.14     2594.98     89.16 o 
  -2   1  11     4594.55     4648.78    142.11 o 
  -1   1  11     3530.30     3540.87     99.41 o 
   0   1  11     5189.13     5090.71    131.37 o 
   1   1  11     1169.54     1019.59     34.46 o 
   2   1  11     1665.80     1530.78     27.82 o 
   3   1  11     5041.77     5125.16     76.97 o 
   4   1  11     1597.47     1545.01     55.77 o 
   5   1  11     1035.97     1038.07     33.71 o 
   6   1  11     1145.85     1169.08     30.99 o 
   7   1  11      216.75      208.50     16.23 o 
   8   1  11      211.71      192.54     19.82 o 
   9   1  11      218.63      219.21     16.10 o 
 -10   2  11       22.10       18.30      5.40 o 
  -9   2  11       36.64       33.48      4.20 o 
  -8   2  11        0.03        5.23      3.74 o 
  -7   2  11       21.74       22.35      8.66 o 
  -6   2  11       28.03       27.97     12.38 o 
  -5   2  11       18.08       17.89      5.25 o 
  -4   2  11       76.46       87.02      8.72 o 
  -3   2  11       38.23       31.49      4.00 o 
  -2   2  11      606.77      629.43     30.71 o 
  -1   2  11      249.27      261.20     12.62 o 
   0   2  11      118.14      122.98      7.31 o 
   1   2  11       55.03       49.07      3.83 o 
   2   2  11      186.01      216.43      9.56 o 
   3   2  11      327.69      322.39     18.96 o 
   4   2  11      664.32      659.77     20.96 o 
   5   2  11      365.91      336.25     18.08 o 
   6   2  11       41.48       55.56      7.85 o 
   7   2  11       42.03       47.63      8.85 o 
   8   2  11        4.59       -0.77      4.10 o 
   9   2  11        0.16        8.78     12.53 o 
  -9   3  11      103.93       96.68     11.09 o 
  -8   3  11      323.66      325.26     16.48 o 
  -7   3  11      455.61      498.06     22.99 o 
  -6   3  11       49.36       49.73      6.72 o 
  -5   3  11     1360.23     1389.19     41.86 o 
  -4   3  11     1188.39     1243.33     32.21 o 
  -3   3  11     1008.17     1035.89     32.19 o 
  -2   3  11     1565.76     1611.81     33.61 o 
  -1   3  11     1001.13      995.59     21.02 o 
   0   3  11      547.62      529.19     19.15 o 
   1   3  11     1391.19     1538.87     38.49 o 
   2   3  11     1542.30     1599.84     42.76 o 
   3   3  11      773.93      790.60     31.32 o 
   4   3  11     1587.66     1614.07     59.19 o 
   5   3  11     1980.76     2041.05     77.15 o 
   6   3  11      774.24      760.70     49.91 o 
   7   3  11      511.72      488.32     19.91 o 
   8   3  11      454.76      398.63     34.50 o 
  -8   4  11        4.97       10.76     10.18 o 
  -7   4  11       47.77       50.84      6.48 o 
  -6   4  11        4.63       11.88      7.22 o 
  -5   4  11       30.94       24.70      5.75 o 
  -4   4  11       16.38       20.07      8.28 o 
  -3   4  11        7.20        9.80      7.97 o 
  -2   4  11       13.75       19.98      2.93 o 
  -1   4  11       38.09       31.15      4.58 o 
   0   4  11      433.39      436.71     21.80 o 
   1   4  11       57.40       46.90      6.58 o 
   2   4  11        6.13       15.27      5.08 o 
   3   4  11       18.28        9.92      3.41 o 
   4   4  11        0.79        9.06      4.53 o 
   5   4  11        3.72        5.76      4.49 o 
   6   4  11      102.30      119.30     14.66 o 
   7   4  11        6.35        9.40      9.35 o 
  -7   5  11      194.08      181.02     13.10 o 
  -6   5  11      230.68      218.52     16.10 o 
  -5   5  11      567.41      598.72     34.29 o 
  -4   5  11      799.71      803.86     32.88 o 
  -3   5  11     1094.15     1152.55     53.34 o 
  -2   5  11      681.19      698.07     34.33 o 
  -1   5  11      959.68      996.39     31.33 o 
   0   5  11      518.13      539.13     24.25 o 
   1   5  11      988.78     1060.49     39.95 o 
   2   5  11     1909.58     2081.93     63.68 o 
   3   5  11     1031.36     1119.73     40.68 o 
   4   5  11      305.66      287.83     27.24 o 
   5   5  11      406.57      425.43     37.74 o 
   6   5  11      213.78      210.18     21.59 o 
  -5   6  11       14.48       13.99      7.14 o 
  -4   6  11        1.74       -3.88      7.09 o 
  -3   6  11        1.61        3.97      6.31 o 
  -2   6  11        0.10       -0.03      7.73 o 
  -1   6  11        0.20        0.56      3.61 o 
   0   6  11        0.44        4.11      9.82 o 
   1   6  11        8.60       19.69      4.39 o 
   2   6  11       10.38       16.50      7.15 o 
   3   6  11        2.47        2.70      9.23 o 
   4   6  11        9.56       15.54      9.09 o 
 -10   0  12      129.47      117.13     14.38 o 
  -9   0  12      691.07      732.90     55.00 o 
  -8   0  12      762.00      817.25     47.32 o 
  -7   0  12      693.20      708.40     37.06 o 
  -6   0  12     1185.78     1282.42     52.97 o 
  -5   0  12     3250.76     3410.25    141.41 o 
  -4   0  12     2999.87     3079.05    157.82 o 
  -3   0  12     6496.96     6682.07    321.41 o 
  -2   0  12     7397.11     7490.04    411.29 o 
  -1   0  12       96.35       75.90      9.44 o 
   0   0  12      539.40      486.36     22.73 o 
   1   0  12     4557.50     4295.25    191.10 o 
   2   0  12     7029.03     7012.46    230.67 o 
   3   0  12     5466.04     5469.30    164.84 o 
   4   0  12     1987.58     1860.50     39.34 o 
   5   0  12     1000.66     1017.97     38.76 o 
   6   0  12      557.29      622.37     64.92 o 
   7   0  12      861.45      948.78     57.17 o 
   8   0  12      467.64      545.09     84.38 o 
   9   0  12      260.19      212.55     38.33 o 
 -10   1  12      175.64      143.25     16.53 o 
  -9   1  12        0.07       -0.40      4.99 o 
  -8   1  12      265.80      261.56     15.19 o 
  -7   1  12       28.10       35.01      5.25 o 
  -6   1  12        8.81       10.15      3.59 o 
  -5   1  12       22.93       28.69      5.98 o 
  -4   1  12      122.68      131.20      6.25 o 
  -3   1  12     1629.69     1694.52     68.07 o 
  -2   1  12      203.89      193.54      9.89 o 
  -1   1  12        4.10        2.09      2.31 o 
   0   1  12      900.60      994.18     43.49 o 
   1   1  12       49.08       54.32      4.41 o 
   2   1  12       25.26       26.93      5.88 o 
   3   1  12       37.51       32.64      4.53 o 
   4   1  12      371.74      353.00     18.99 o 
   5   1  12        0.49        1.98      4.96 o 
   6   1  12      816.24      749.63     39.60 o 
   7   1  12        0.89        5.06      4.92 o 
   8   1  12       31.44       20.01      9.45 o 
   9   1  12        3.91       -5.62      5.62 o 
 -10   2  12      358.57      330.64     25.95 o 
  -9   2  12       91.69       83.71      8.72 o 
  -8   2  12      115.61      103.00      8.32 o 
  -7   2  12      772.09      790.97     26.75 o 
  -6   2  12     1141.95     1221.85     33.13 o 
  -5   2  12     1246.22     1333.71     32.77 o 
  -4   2  12     1040.07     1003.35     25.74 o 
  -3   2  12     2078.74     2158.26     49.72 o 
  -2   2  12     1586.39     1449.21     45.49 o 
  -1   2  12     7676.60     8175.31    203.97 o 
   0   2  12     4377.75     4571.95    110.06 o 
   1   2  12     1554.13     1610.53     41.82 o 
   2   2  12     1809.11     1854.64     55.47 o 
   3   2  12     2443.06     2422.33     53.47 o 
   4   2  12     1228.93     1318.33     47.65 o 
   5   2  12     2930.21     3081.94     69.34 o 
   6   2  12      688.32      755.34     57.03 o 
   7   2  12       20.08       14.22      6.03 o 
   8   2  12      588.81      581.48     45.67 o 
  -9   3  12        1.76       17.66      7.89 o 
  -8   3  12        0.02       -4.18      8.41 o 
  -7   3  12        0.40        9.28      7.41 o 
  -6   3  12       10.63       17.48      5.38 o 
  -5   3  12      134.02      129.04     11.72 o 
  -4   3  12        9.18       13.81      7.46 o 
  -3   3  12        1.79       11.86      3.94 o 
  -2   3  12        1.15        4.78      5.06 o 
  -1   3  12        1.50       -0.13      4.30 o 
   0   3  12      181.34      184.07     10.28 o 
   1   3  12      227.67      200.08     11.44 o 
   2   3  12        1.36        0.68      3.76 o 
   3   3  12        7.83       11.22      3.74 o 
   4   3  12       89.73       56.31      7.75 o 
   5   3  12      124.25      112.90     10.23 o 
   6   3  12        0.65        1.26      5.54 o 
   7   3  12       46.47       44.35      6.58 o 
   8   3  12        0.69        3.33     10.12 o 
  -8   4  12      309.62      284.79     18.36 o 
  -7   4  12      188.01      179.08     32.74 o 
  -6   4  12      300.48      324.35     18.87 o 
  -5   4  12      379.97      367.95     22.57 o 
  -4   4  12     2127.76     2208.93     51.99 o 
  -3   4  12     1217.81     1283.37     39.78 o 
  -2   4  12      311.59      298.52     15.19 o 
  -1   4  12       47.03       52.86      6.98 o 
   0   4  12     1386.28     1466.16     31.27 o 
   1   4  12      733.02      702.74     25.50 o 
   2   4  12     2949.25     3284.13     74.12 o 
   3   4  12     1179.58     1192.62     47.72 o 
   4   4  12      399.48      362.21     25.60 o 
   5   4  12      424.25      369.88     20.93 o 
   6   4  12      732.16      784.99     35.90 o 
   7   4  12      326.10      289.40     24.44 o 
  -7   5  12        3.86        3.97      5.90 o 
  -6   5  12        3.05        9.97     11.31 o 
  -5   5  12       18.74       16.51      7.48 o 
  -4   5  12        4.73        4.18      7.10 o 
  -3   5  12        0.05        6.27      6.63 o 
  -2   5  12       26.93       24.00      8.18 o 
  -1   5  12       19.27       19.30      6.39 o 
   0   5  12       97.48       73.30      7.87 o 
   1   5  12      121.05       98.59     11.76 o 
   2   5  12      221.88      207.53     19.92 o 
   3   5  12       37.83       20.28      7.49 o 
   4   5  12        9.88       13.72      4.83 o 
   5   5  12       22.85       33.96      8.75 o 
   6   5  12       31.27       19.57      9.58 o 
  -5   6  12      235.33      247.92     22.20 o 
  -4   6  12      171.60      182.28     18.24 o 
  -3   6  12      121.44      117.35     11.69 o 
  -2   6  12      236.59      240.40     22.94 o 
  -1   6  12      638.91      633.78     42.63 o 
   0   6  12      485.97      452.73     34.50 o 
   1   6  12      153.49      145.36     14.23 o 
   2   6  12      102.36       77.61      9.85 o 
   3   6  12      407.35      378.51     33.86 o 
 -10   1  13      295.19      305.00     29.46 o 
  -9   1  13       62.31       77.08     10.69 o 
  -8   1  13      560.85      559.37     25.16 o 
  -7   1  13     1315.17     1415.37     41.94 o 
  -6   1  13      675.54      652.46     38.29 o 
  -5   1  13     2455.48     2470.91     91.71 o 
  -4   1  13     4376.27     4490.60    159.41 o 
  -3   1  13     2989.99     2961.87    110.89 o 
  -2   1  13     4331.26     4445.73    158.88 o 
  -1   1  13     1622.21     1485.17     49.09 o 
   0   1  13     5101.84     5222.91    170.98 o 
   1   1  13     2322.03     2217.20     51.50 o 
   2   1  13     4075.95     3997.47     75.83 o 
   3   1  13     4665.93     4925.21     73.34 o 
   4   1  13     1468.12     1456.57     34.35 o 
   5   1  13      170.13      172.57     11.95 o 
   6   1  13     1630.92     1644.88     50.65 o 
   7   1  13      389.01      404.70     16.67 o 
   8   1  13      548.14      567.81     44.97 o 
   9   1  13      493.94      469.14     47.50 o 
 -10   2  13       56.92       53.94      8.67 o 
  -9   2  13       19.85       13.95      5.30 o 
  -8   2  13      106.97       87.13      8.25 o 
  -7   2  13      157.91      156.34     12.41 o 
  -6   2  13       90.19       83.61      6.36 o 
  -5   2  13        7.26       27.44     10.75 o 
  -4   2  13       44.72       32.77      2.78 o 
  -3   2  13       14.34       16.36      3.92 o 
  -2   2  13      325.35      360.25     20.73 o 
  -1   2  13        0.47        4.64      4.32 o 
   0   2  13        6.17        5.60      3.87 o 
   1   2  13        6.25        3.41      2.78 o 
   2   2  13        4.93       -3.31      5.32 o 
   3   2  13        5.26       -4.83      4.88 o 
   4   2  13        4.25        2.57      7.95 o 
   5   2  13        9.38       10.44      4.39 o 
   6   2  13        3.48       13.40      8.31 o 
   7   2  13      123.65      107.31     10.10 o 
   8   2  13       60.96       34.85      6.33 o 
  -9   3  13       76.90       82.65     10.56 o 
  -8   3  13      233.15      245.62     20.60 o 
  -7   3  13      153.54      167.68     14.03 o 
  -6   3  13      605.54      620.33     32.76 o 
  -5   3  13     1070.41     1128.33     56.77 o 
  -4   3  13      157.53      166.47     15.08 o 
  -3   3  13      925.21      939.96     26.67 o 
  -2   3  13      234.82      257.91     16.94 o 
  -1   3  13      756.17      747.57     22.37 o 
   0   3  13     2676.23     2882.94     89.09 o 
   1   3  13     2709.53     2828.44     63.66 o 
   2   3  13      114.10      118.00      8.18 o 
   3   3  13     3717.75     3924.93    107.79 o 
   4   3  13      602.76      573.43     35.07 o 
   5   3  13     1020.23     1047.44     49.51 o 
   6   3  13      621.88      599.62     34.03 o 
   7   3  13      271.35      271.19     20.15 o 
   8   3  13      161.58      163.23     19.00 o 
  -8   4  13       21.02       10.90      7.96 o 
  -7   4  13      169.40      166.14     15.84 o 
  -6   4  13        4.22        6.53      4.87 o 
  -5   4  13       84.80       88.31     10.31 o 
  -4   4  13       86.97      111.97      9.77 o 
  -3   4  13       41.02       35.75      4.20 o 
  -2   4  13      107.41      112.07      9.97 o 
  -1   4  13      100.23      111.32      7.95 o 
   0   4  13       61.25       54.38      8.47 o 
   1   4  13     1004.77     1027.72     32.92 o 
   2   4  13        0.35        8.93      5.14 o 
   3   4  13      128.40      109.05     10.10 o 
   4   4  13       22.05       20.28      5.92 o 
   5   4  13      100.24       91.45      7.66 o 
   6   4  13        5.29       12.50      9.64 o 
   7   4  13       11.54        8.30      8.22 o 
  -7   5  13      250.62      233.34     18.58 o 
  -6   5  13      241.12      215.42     18.12 o 
  -5   5  13      464.49      444.54     41.42 o 
  -4   5  13      502.64      525.26     36.19 o 
  -3   5  13      589.90      557.38     38.27 o 
  -2   5  13      741.45      749.92     27.21 o 
  -1   5  13      303.01      305.14     21.36 o 
   0   5  13      722.94      722.64     49.95 o 
   1   5  13      507.32      523.03     23.60 o 
   2   5  13      839.71      876.59     50.60 o 
   3   5  13      178.61      162.63     16.00 o 
   4   5  13      145.23      163.64     16.34 o 
   5   5  13      225.83      240.35     20.45 o 
  -5   6  13        5.04        7.99      5.14 o 
  -4   6  13       90.23       87.67      9.30 o 
  -3   6  13       54.75       56.65      8.86 o 
  -2   6  13       47.11       43.01     13.42 o 
  -1   6  13        0.61        3.36      8.36 o 
   0   6  13        0.98       -5.46      6.86 o 
   1   6  13        0.05        2.99      7.76 o 
   2   6  13        5.97        8.63      8.05 o 
   3   6  13        3.17       15.53      5.94 o 
 -10   0  14      500.72      485.31     29.32 o 
  -9   0  14      641.91      642.57     38.08 o 
  -8   0  14      329.57      307.07     26.93 o 
  -7   0  14      719.11      645.55     58.27 o 
  -6   0  14     1464.22     1567.87    100.61 o 
  -5   0  14      168.76      157.16     12.80 o 
  -4   0  14     2481.13     2569.36    141.49 o 
  -3   0  14     3679.14     3701.32    215.87 o 
  -2   0  14     1088.95      921.47     76.63 o 
  -1   0  14       99.57       92.45      7.62 o 
   0   0  14     1148.76     1026.66     47.48 o 
   1   0  14     7074.53     7403.77    245.94 o 
   2   0  14     2209.10     2095.82     69.99 o 
   3   0  14      912.74      853.61     69.62 o 
   4   0  14        3.54       10.37      7.02 o 
   5   0  14        4.26        3.40      5.49 o 
   6   0  14      253.58      274.28     19.06 o 
   7   0  14     1283.06     1460.51    118.62 o 
   8   0  14      200.65      216.81     37.30 o 
 -10   1  14        0.00       10.27      9.61 o 
  -9   1  14       13.21       13.98      5.27 o 
  -8   1  14        7.43       12.68      3.55 o 
  -7   1  14      163.02      154.33      9.85 o 
  -6   1  14       43.79       38.20      5.22 o 
  -5   1  14       31.23       30.05      7.09 o 
  -4   1  14        1.29        5.24      6.39 o 
  -3   1  14       75.16       85.47      7.37 o 
  -2   1  14      100.92      102.81      6.16 o 
  -1   1  14      115.73       91.06      5.81 o 
   0   1  14       10.39       23.11      4.21 o 
   1   1  14       10.16        7.78      2.93 o 
   2   1  14        0.10       10.13      5.18 o 
   3   1  14       68.49       60.91      6.68 o 
   4   1  14       91.10       81.71      7.33 o 
   5   1  14       44.72       50.81      9.45 o 
   6   1  14       50.32       39.98      6.76 o 
   7   1  14      127.02       93.07     15.08 o 
   8   1  14       38.40       24.38      8.60 o 
 -10   2  14       75.00       87.08     11.49 o 
  -9   2  14       68.49       71.64      6.88 o 
  -8   2  14       27.64       43.70      6.59 o 
  -7   2  14     1046.27     1097.28     47.22 o 
  -6   2  14     1290.44     1358.06     36.84 o 
  -5   2  14     2011.61     2125.27     53.24 o 
  -4   2  14      702.42      688.11     36.85 o 
  -3   2  14      190.68      178.25     15.42 o 
  -2   2  14     2004.47     2057.46     67.37 o 
  -1   2  14     2213.14     2288.92     78.98 o 
   0   2  14     2217.26     2302.59    102.39 o 
   1   2  14     3098.06     3162.97    100.81 o 
   2   2  14      928.79      955.10     28.56 o 
   3   2  14     1089.24     1100.14     30.80 o 
   4   2  14     3613.51     3775.42     90.80 o 
   5   2  14      996.90     1017.82     35.57 o 
   6   2  14      640.43      596.38     48.49 o 
   7   2  14      555.51      490.54     38.23 o 
   8   2  14      439.96      460.08     52.22 o 
  -9   3  14       14.65       18.92      6.73 o 
  -8   3  14        7.84       11.82      5.81 o 
  -7   3  14       34.71       26.69      9.54 o 
  -6   3  14      201.67      217.42     16.08 o 
  -5   3  14        8.34       14.41      4.76 o 
  -4   3  14       50.26       56.57      6.11 o 
  -3   3  14      350.76      368.58     18.90 o 
  -2   3  14        1.90        5.53      2.42 o 
  -1   3  14      395.92      403.09     21.14 o 
   0   3  14       75.15       75.44      5.75 o 
   1   3  14      168.46      181.92     16.49 o 
   2   3  14      132.21      135.28      8.69 o 
   3   3  14      122.66      106.50     10.70 o 
   4   3  14       10.15        5.13      5.68 o 
   5   3  14      136.35      107.04     10.24 o 
   6   3  14        0.17       -1.17      6.80 o 
   7   3  14       94.20       83.79      8.42 o 
  -8   4  14      182.25      150.90     13.90 o 
  -7   4  14      293.90      294.58     24.08 o 
  -6   4  14      145.10      132.35     12.60 o 
  -5   4  14      473.72      497.87     37.38 o 
  -4   4  14      893.46      944.30     50.37 o 
  -3   4  14      883.72      940.71     46.80 o 
  -2   4  14     1370.74     1488.42     40.27 o 
  -1   4  14      934.93     1069.66     31.95 o 
   0   4  14     2437.97     2653.20     54.11 o 
   1   4  14     1942.61     2059.75     62.36 o 
   2   4  14     1240.21     1339.80     52.76 o 
   3   4  14     1449.79     1573.79     65.46 o 
   4   4  14      799.85      895.03     60.94 o 
   5   4  14      193.06      184.59     17.88 o 
   6   4  14      914.77      867.59    128.53 o 
  -7   5  14        0.54        2.40      8.40 o 
  -6   5  14       10.59       21.95      9.16 o 
  -5   5  14        1.10        8.81     10.82 o 
  -4   5  14       82.39      100.61      9.42 o 
  -3   5  14       54.29       61.98      6.42 o 
  -2   5  14       14.63        6.31      7.56 o 
  -1   5  14       59.68       53.85      6.98 o 
   0   5  14       37.48       36.86      6.20 o 
   1   5  14       38.90       35.06      5.82 o 
   2   5  14        0.39        1.73      6.37 o 
   3   5  14      131.64      114.22     11.31 o 
   4   5  14      156.97      150.75     14.29 o 
   5   5  14       15.03       27.49      7.59 o 
  -4   6  14      215.16      212.20     14.74 o 
  -3   6  14      338.79      311.18     24.32 o 
  -2   6  14      292.54      305.27     19.55 o 
  -1   6  14      491.66      504.36     38.21 o 
   0   6  14      313.73      312.82     21.71 o 
   1   6  14      152.05      134.23     14.96 o 
   2   6  14       59.51       57.68      6.76 o 
   3   6  14      418.87      357.56     86.90 o 
 -10   1  15       18.75       29.72      8.19 o 
  -9   1  15      384.98      371.64     22.30 o 
  -8   1  15      819.20      809.20     35.21 o 
  -7   1  15      626.63      644.89     35.89 o 
  -6   1  15     1069.35     1087.06     52.21 o 
  -5   1  15     1495.39     1518.17     58.37 o 
  -4   1  15      894.49      867.27     36.58 o 
  -3   1  15     1222.26     1198.08     57.02 o 
  -2   1  15     1827.54     1773.74     53.74 o 
  -1   1  15     2233.42     2228.30     92.09 o 
   0   1  15     3649.17     3734.70    126.37 o 
   1   1  15     3334.40     3315.78     83.39 o 
   2   1  15     2026.61     2052.45     40.43 o 
   3   1  15     1464.24     1407.31     44.30 o 
   4   1  15      578.65      581.52     32.89 o 
   5   1  15     1025.73     1110.84     43.66 o 
   6   1  15     1493.57     1575.54     48.46 o 
   7   1  15     1026.63     1204.62    105.92 o 
   8   1  15      451.08      379.93     33.21 o 
  -9   2  15       85.03       70.99      8.12 o 
  -8   2  15        6.47        2.67      5.37 o 
  -7   2  15       11.15       16.80      5.52 o 
  -6   2  15      163.05      152.82     10.04 o 
  -5   2  15      205.64      216.56     15.67 o 
  -4   2  15      512.94      514.93     29.10 o 
  -3   2  15       18.32       17.20      4.13 o 
  -2   2  15      124.42      144.44     14.95 o 
  -1   2  15        0.01        9.05      6.15 o 
   0   2  15      303.29      325.96     16.36 o 
   1   2  15        3.24        1.81      2.09 o 
   2   2  15      614.12      594.23     23.51 o 
   3   2  15       96.51       95.68      6.18 o 
   4   2  15      176.02      184.17     14.60 o 
   5   2  15        0.28        2.13      7.88 o 
   6   2  15        3.77        2.40      8.37 o 
   7   2  15       13.75        8.10      5.63 o 
   8   2  15       26.38       27.45      7.63 o 
  -9   3  15      162.71      164.18     22.08 o 
  -8   3  15      127.77      118.37     12.08 o 
  -7   3  15      547.94      591.88     49.66 o 
  -6   3  15      742.40      783.03     37.68 o 
  -5   3  15      920.40      981.05     27.90 o 
  -4   3  15      610.43      642.82     29.96 o 
  -3   3  15     1057.23     1161.72     39.44 o 
  -2   3  15     2093.27     2062.12     52.69 o 
  -1   3  15     3443.07     3590.83     96.15 o 
   0   3  15     2405.60     2441.02     78.38 o 
   1   3  15     1474.13     1519.64     51.45 o 
   2   3  15      785.59      827.49     27.82 o 
   3   3  15     1191.61     1175.70     32.54 o 
   4   3  15     1255.72     1330.95     36.03 o 
   5   3  15      380.15      394.30     21.13 o 
   6   3  15      488.27      485.38     25.09 o 
   7   3  15      303.48      300.11     20.69 o 
  -8   4  15        1.77        9.45     13.04 o 
  -7   4  15       33.74       40.68      6.81 o 
  -6   4  15       23.88       -3.19      7.72 o 
  -5   4  15        2.84       11.59      7.65 o 
  -4   4  15       70.95       77.01      8.26 o 
  -3   4  15       41.40       49.36      8.28 o 
  -2   4  15       64.66       60.52      6.12 o 
  -1   4  15        7.74       11.53      3.09 o 
   0   4  15      508.89      516.17     34.93 o 
   1   4  15      240.54      239.60     16.57 o 
   2   4  15      188.22      205.81     15.51 o 
   3   4  15       42.18       44.83     10.80 o 
   4   4  15       89.82       82.10      8.81 o 
   5   4  15       33.18       34.41      5.93 o 
   6   4  15       34.27       25.11      9.36 o 
  -6   5  15      264.03      266.88     26.51 o 
  -5   5  15      122.11      109.25      9.62 o 
  -4   5  15      339.33      375.35     22.10 o 
  -3   5  15      221.38      229.95     20.95 o 
  -2   5  15      872.51      984.93     52.14 o 
  -1   5  15       15.48       18.89      4.60 o 
   0   5  15      287.73      308.05     20.12 o 
   1   5  15     1113.98     1226.01     64.58 o 
   2   5  15      265.84      263.18     24.27 o 
   3   5  15      248.88      260.95     20.83 o 
   4   5  15      571.96      667.92     72.70 o 
   5   5  15      190.39      206.94     22.29 o 
  -4   6  15       62.21       63.31      7.96 o 
  -3   6  15       21.68       30.92      6.98 o 
  -2   6  15       22.18       28.67     10.48 o 
  -1   6  15       69.23       66.63      9.77 o 
   0   6  15        2.40       16.90      5.67 o 
   1   6  15       23.25        7.96      7.27 o 
   2   6  15       16.75        8.96      6.09 o 
 -10   0  16      338.12      323.24     23.03 o 
  -9   0  16      298.09      266.76     27.65 o 
  -8   0  16     1085.05     1234.19    144.35 o 
  -7   0  16     1126.84     1100.59     64.69 o 
  -6   0  16      676.72      659.79    117.74 o 
  -5   0  16      911.35      928.83     36.74 o 
  -4   0  16     3344.29     3325.34    212.68 o 
  -3   0  16     1328.84     1351.51     62.74 o 
  -2   0  16     4809.03     4803.63    340.73 o 
  -1   0  16      770.00      771.51     58.83 o 
   0   0  16     2137.04     2288.90    122.13 o 
   1   0  16     3115.97     3320.10    106.43 o 
   2   0  16     1226.62     1165.22     40.96 o 
   3   0  16      284.55      275.62     23.09 o 
   4   0  16     2186.75     2193.13     49.90 o 
   5   0  16     1706.75     1814.18     69.85 o 
   6   0  16     1874.24     2177.43     62.95 o 
   7   0  16      880.08      824.66    105.88 o 
   8   0  16      303.10      322.03     52.00 o 
 -10   1  16        0.04       -0.85      5.70 o 
  -9   1  16       55.99       44.86      8.81 o 
  -8   1  16        0.12        8.73      6.57 o 
  -7   1  16        0.16       14.16      4.38 o 
  -6   1  16       36.14       21.18      2.88 o 
  -5   1  16      106.68      103.71      6.10 o 
  -4   1  16       79.65       81.21      5.52 o 
  -3   1  16      162.78      188.01     11.74 o 
  -2   1  16        7.80        9.43      3.56 o 
  -1   1  16      322.55      341.91     13.03 o 
   0   1  16       53.57       51.03      5.06 o 
   1   1  16      396.86      408.01     24.00 o 
   2   1  16      964.68      894.57     27.96 o 
   3   1  16      315.00      287.04     15.60 o 
   4   1  16        2.55        9.04      3.54 o 
   5   1  16        8.28       -7.14      7.14 o 
   6   1  16      185.85      164.35     12.38 o 
   7   1  16       53.55       45.49      7.79 o 
   8   1  16        2.20       -5.15      5.81 o 
  -9   2  16      203.46      194.03     19.28 o 
  -8   2  16      243.42      239.39     20.54 o 
  -7   2  16      714.45      664.53     38.00 o 
  -6   2  16      564.40      637.80     33.00 o 
  -5   2  16      764.25      863.78     43.06 o 
  -4   2  16      143.61      138.98     15.94 o 
  -3   2  16      855.38      806.86     45.25 o 
  -2   2  16     3628.43     3845.10    115.87 o 
  -1   2  16     3475.60     3613.59    107.46 o 
   0   2  16     2343.43     2416.19    103.47 o 
   1   2  16     3923.49     4105.83    132.27 o 
   2   2  16      428.98      440.60     20.58 o 
   3   2  16     1051.81     1064.54     29.37 o 
   4   2  16     2187.26     2245.18     76.72 o 
   5   2  16      497.33      486.75     29.40 o 
   6   2  16      568.22      516.63     33.34 o 
   7   2  16      598.93      537.82     40.85 o 
  -9   3  16       24.67       23.24     14.86 o 
  -8   3  16        2.97       10.57      7.71 o 
  -7   3  16       35.91       40.42     16.99 o 
  -6   3  16       29.75       47.11     11.78 o 
  -5   3  16       21.45       18.45      6.91 o 
  -4   3  16        0.37        8.53      8.07 o 
  -3   3  16       11.74       21.34      4.19 o 
  -2   3  16     1007.62     1048.27     31.20 o 
  -1   3  16      535.62      565.50     31.57 o 
   0   3  16       46.58       50.96      6.81 o 
   1   3  16       40.67       40.25     10.25 o 
   2   3  16       11.85        4.08     12.90 o 
   3   3  16       80.57       74.67      6.58 o 
   4   3  16      398.68      371.04     23.98 o 
   5   3  16       40.08       30.23      5.52 o 
   6   3  16       23.94       19.33      7.60 o 
   7   3  16       37.27       20.99     11.61 o 
  -8   4  16       98.26      100.35     11.40 o 
  -7   4  16      249.47      239.07     17.47 o 
  -6   4  16      107.16      113.42     11.63 o 
  -5   4  16      415.35      452.62     30.52 o 
  -4   4  16      848.23      880.68     36.92 o 
  -3   4  16      475.72      511.60     26.15 o 
  -2   4  16      776.48      828.84     34.46 o 
  -1   4  16     1098.76     1213.60     38.79 o 
   0   4  16      103.31      121.48     12.13 o 
   1   4  16      906.09      896.83     44.08 o 
   2   4  16      745.83      822.08     51.91 o 
   3   4  16      528.65      560.74     40.55 o 
   4   4  16      504.57      503.55     34.33 o 
   5   4  16      428.32      430.33     38.25 o 
   6   4  16      231.58      228.91     20.31 o 
  -6   5  16       32.47       46.75      7.09 o 
  -5   5  16       13.18       11.54      5.71 o 
  -4   5  16      152.81      158.11     15.66 o 
  -3   5  16       80.10       99.47     10.34 o 
  -2   5  16       48.85       46.11      5.80 o 
  -1   5  16        0.01       10.08      3.97 o 
   0   5  16       91.39       82.86     10.19 o 
   1   5  16        0.01       -0.58      8.26 o 
   2   5  16        2.13       -0.93      6.44 o 
   3   5  16       24.56       19.32      8.57 o 
   4   5  16       35.42       33.75      6.36 o 
  -3   6  16      104.99      109.28     17.09 o 
  -2   6  16      219.36      255.45     21.93 o 
  -1   6  16      239.00      228.32     17.67 o 
   0   6  16      223.07      202.89     22.59 o 
   1   6  16      218.64      186.32     18.66 o 
  -9   1  17      404.24      374.51     31.13 o 
  -8   1  17      341.01      321.32     18.58 o 
  -7   1  17      206.62      196.02     15.54 o 
  -6   1  17       74.23       80.20      9.44 o 
  -5   1  17      329.81      329.81     20.61 o 
  -4   1  17     1041.09      974.31     49.10 o 
  -3   1  17      810.26      830.20     32.22 o 
  -2   1  17     1166.70     1167.74     45.34 o 
  -1   1  17     3500.74     3658.09    133.64 o 
   0   1  17      235.56      245.63     15.90 o 
   1   1  17     1021.74     1025.02     31.89 o 
   2   1  17      885.89      826.64     21.67 o 
   3   1  17      696.10      676.56     22.63 o 
   4   1  17     1054.83     1085.16     28.04 o 
   5   1  17     1594.06     1707.20     53.28 o 
   6   1  17      526.19      538.33     36.06 o 
   7   1  17      408.02      385.78     32.42 o 
  -9   2  17        0.08        5.05      6.98 o 
  -8   2  17       13.40       10.88      6.78 o 
  -7   2  17        0.68       -0.15      5.96 o 
  -6   2  17       16.77       22.99     11.37 o 
  -5   2  17        0.01       10.46      6.98 o 
  -4   2  17      212.54      231.71     16.38 o 
  -3   2  17      364.86      346.57     18.56 o 
  -2   2  17        0.24        9.58      3.82 o 
  -1   2  17       59.91       53.13      4.86 o 
   0   2  17       13.84        3.40      5.98 o 
   1   2  17       20.26       15.05      3.64 o 
   2   2  17      140.18      141.71      9.90 o 
   3   2  17       23.11       10.76      5.84 o 
   4   2  17        2.61       -3.03      8.48 o 
   5   2  17       31.24       27.73      4.00 o 
   6   2  17        2.40       -6.24      6.35 o 
   7   2  17       11.14       16.77      5.09 o 
  -8   3  17      231.63      231.58     19.09 o 
  -7   3  17      655.04      676.56     47.41 o 
  -6   3  17      856.11      987.18     70.25 o 
  -5   3  17      486.35      528.40     34.60 o 
  -4   3  17     1708.97     1782.29     83.73 o 
  -3   3  17      896.02     1024.33     42.02 o 
  -2   3  17     2939.15     3037.40     78.26 o 
  -1   3  17     2271.51     2412.76     74.31 o 
   0   3  17     1107.88     1251.35     41.16 o 
   1   3  17      641.10      661.88     46.61 o 
   2   3  17     3141.08     3435.67     94.98 o 
   3   3  17      404.46      439.78     31.47 o 
   4   3  17     1425.36     1448.61     55.56 o 
   5   3  17      685.26      662.16     54.21 o 
   6   3  17      295.84      253.13     17.92 o 
  -7   4  17        4.24        9.94      6.53 o 
  -6   4  17       50.94       46.21      5.95 o 
  -5   4  17        4.78        8.06      6.17 o 
  -4   4  17       33.98       37.96      7.65 o 
  -3   4  17        0.93       -6.15      6.15 o 
  -2   4  17       63.35       63.10      6.67 o 
  -1   4  17       10.10       10.22      5.72 o 
   0   4  17       16.11       23.28      6.39 o 
   1   4  17      310.83      295.36     23.04 o 
   2   4  17        2.19        7.97      7.79 o 
   3   4  17      124.30      120.45     11.21 o 
   4   4  17        6.90        2.28      5.89 o 
   5   4  17        1.74       12.66      9.73 o 
  -6   5  17      291.11      318.77     22.35 o 
  -5   5  17      215.47      234.62     17.77 o 
  -4   5  17      493.10      548.80     42.72 o 
  -3   5  17      798.43      886.58     49.93 o 
  -2   5  17      197.22      201.24     18.31 o 
  -1   5  17      612.88      587.26     34.51 o 
   0   5  17      679.46      650.21     52.61 o 
   1   5  17      886.07      913.58     52.45 o 
   2   5  17      301.30      293.17     25.81 o 
   3   5  17      311.60      358.27     24.10 o 
   4   5  17      284.33      302.87     25.20 o 
  -2   6  17       11.74       17.11      9.37 o 
  -1   6  17       43.03       55.38      8.32 o 
   0   6  17        2.04       -2.12      9.18 o 
  -9   0  18      198.16      161.35     40.60 o 
  -8   0  18      370.67      362.09     22.82 o 
  -7   0  18      133.96      126.79     18.77 o 
  -6   0  18      164.61      148.93     19.69 o 
  -5   0  18      452.39      412.26     35.68 o 
  -4   0  18     1759.16     1815.39    115.54 o 
  -3   0  18     1105.65     1084.23     66.00 o 
  -2   0  18     2015.08     2023.36    151.90 o 
  -1   0  18     2239.78     2312.34    142.30 o 
   0   0  18     1782.81     1864.80    103.04 o 
   1   0  18     3157.68     3212.56    138.11 o 
   2   0  18     1801.40     1747.92     83.28 o 
   3   0  18     2612.51     2756.29     62.61 o 
   4   0  18     3709.36     4257.34    160.35 o 
   5   0  18     1696.03     1887.29    103.45 o 
   6   0  18      237.12      247.43     30.09 o 
   7   0  18      542.34      478.75     54.26 o 
  -9   1  18        8.90       11.68      7.89 o 
  -8   1  18       60.41       37.70      4.86 o 
  -7   1  18       75.06       58.59     10.55 o 
  -6   1  18      583.28      581.66     34.15 o 
  -5   1  18       10.56        9.07      2.69 o 
  -4   1  18       84.23       77.75      7.97 o 
  -3   1  18      338.39      341.08     19.38 o 
  -2   1  18      383.79      409.36     15.41 o 
  -1   1  18        7.13        4.22      5.79 o 
   0   1  18      205.42      188.16      9.56 o 
   1   1  18      860.44      827.47     30.99 o 
   2   1  18      187.39      170.85     10.00 o 
   3   1  18      143.47      149.00     13.68 o 
   4   1  18      463.54      416.27     18.87 o 
   5   1  18        1.65       -6.63      7.70 o 
   6   1  18        0.07        2.31     13.40 o 
   7   1  18        1.49        1.01      5.83 o 
  -9   2  18      222.18      193.48     16.23 o 
  -8   2  18      131.17      128.66     14.70 o 
  -7   2  18      599.16      637.62     45.82 o 
  -6   2  18      488.99      498.95     29.79 o 
  -5   2  18      791.38      866.05     32.74 o 
  -4   2  18     2069.83     1987.82    116.50 o 
  -3   2  18     2929.19     3018.79    146.62 o 
  -2   2  18     1201.22     1232.99     49.83 o 
  -1   2  18     1138.24     1135.30     50.21 o 
   0   2  18     1050.99     1107.42     38.86 o 
   1   2  18      333.60      336.17     26.65 o 
   2   2  18     1405.24     1416.67     40.23 o 
   3   2  18      986.96      978.42     56.31 o 
   4   2  18      864.24      851.00     38.37 o 
   5   2  18      539.23      550.55     45.83 o 
   6   2  18      793.61      796.79     58.16 o 
   7   2  18      188.19      170.89     20.74 o 
  -8   3  18       28.45       31.40      8.97 o 
  -7   3  18        1.26       12.24      6.98 o 
  -6   3  18      206.41      216.78     18.50 o 
  -5   3  18        5.29       10.60      4.28 o 
  -4   3  18       92.17      102.76     10.08 o 
  -3   3  18      106.98      104.85      8.50 o 
  -2   3  18        0.01        4.78      7.59 o 
  -1   3  18      108.55       97.43      9.05 o 
   0   3  18       35.17       30.32      4.71 o 
   1   3  18        6.13        0.67      8.62 o 
   2   3  18        9.61        8.94      4.57 o 
   3   3  18        2.53       -7.82      7.82 o 
   4   3  18       40.58       29.45      5.78 o 
   5   3  18        2.69        9.09      5.55 o 
   6   3  18      132.24      116.70     14.11 o 
  -7   4  18      161.34      133.21     18.16 o 
  -6   4  18      338.89      351.70     31.88 o 
  -5   4  18      289.89      309.51     29.21 o 
  -4   4  18      320.72      325.32     25.46 o 
  -3   4  18      493.65      505.31     25.44 o 
  -2   4  18      572.62      593.04     26.65 o 
  -1   4  18     1022.18     1082.81     41.49 o 
   0   4  18      385.71      414.91     29.91 o 
   1   4  18      500.19      508.59     26.80 o 
   2   4  18      544.15      589.58     34.63 o 
   3   4  18      588.94      682.81     44.30 o 
   4   4  18      105.32      111.06     14.12 o 
   5   4  18      483.15      455.75     39.02 o 
  -5   5  18       69.92       58.34      7.42 o 
  -4   5  18       66.88       64.31      8.86 o 
  -3   5  18        2.38        7.64      5.23 o 
  -2   5  18       19.37       24.77     13.44 o 
  -1   5  18       83.37       68.83      8.66 o 
   0   5  18        0.88        5.31      6.38 o 
   1   5  18       15.93        0.50      6.44 o 
   2   5  18        6.70       16.32      8.55 o 
   3   5  18       19.75       34.68      8.03 o 
  -9   1  19      281.11      268.34     26.48 o 
  -8   1  19       53.11       64.19      9.33 o 
  -7   1  19      284.14      265.16     20.00 o 
  -6   1  19      804.41      778.48     57.37 o 
  -5   1  19      933.20      884.05     45.31 o 
  -4   1  19     2708.90     2758.08    116.16 o 
  -3   1  19      994.74      983.43     35.57 o 
  -2   1  19      778.31      822.25     34.24 o 
  -1   1  19     2686.80     2884.38    108.77 o 
   0   1  19      827.98      813.07     22.79 o 
   1   1  19     1241.92     1322.60     39.45 o 
   2   1  19     3590.27     3673.30     79.25 o 
   3   1  19     1310.73     1392.66     45.89 o 
   4   1  19     1207.49     1282.99     38.87 o 
   5   1  19     1095.37     1210.31     49.03 o 
   6   1  19      271.91      284.87     22.47 o 
   7   1  19      358.46      365.11     22.59 o 
  -9   2  19       34.42       38.17      8.69 o 
  -8   2  19       48.50       40.43      8.12 o 
  -7   2  19        1.89       -0.68      6.26 o 
  -6   2  19      185.75      195.98     13.75 o 
  -5   2  19       58.88       76.32      8.33 o 
  -4   2  19      403.00      369.82     26.22 o 
  -3   2  19       80.52       77.05      7.94 o 
  -2   2  19       14.03       15.00      5.77 o 
  -1   2  19       51.10       54.85      5.47 o 
   0   2  19     1241.49     1254.37     46.73 o 
   1   2  19       13.41       -0.52      5.50 o 
   2   2  19      326.61      262.68     27.50 o 
   3   2  19        2.48       -5.39      8.05 o 
   4   2  19       36.46       33.87      5.93 o 
   5   2  19        2.06       -4.89      6.21 o 
   6   2  19       55.17       40.78      8.79 o 
  -8   3  19      155.51      140.39     14.26 o 
  -7   3  19      264.89      270.76     21.17 o 
  -6   3  19      338.25      344.39     45.88 o 
  -5   3  19      308.00      342.22     17.52 o 
  -4   3  19      640.10      686.33     50.45 o 
  -3   3  19     1263.08     1329.45     78.04 o 
  -2   3  19      812.13      898.13     27.92 o 
  -1   3  19      572.91      576.25     33.01 o 
   0   3  19      506.94      511.59     37.42 o 
   1   3  19     1033.41     1140.29     46.15 o 
   2   3  19      860.82      843.94     52.46 o 
   3   3  19      645.82      674.44     35.28 o 
   4   3  19      476.57      478.63     39.44 o 
   5   3  19      237.44      208.23     15.01 o 
   6   3  19      378.70      345.96     39.06 o 
  -7   4  19       38.77       43.46      8.30 o 
  -6   4  19       51.09       52.35      9.50 o 
  -5   4  19       34.81       36.07      6.16 o 
  -4   4  19       17.39       19.94      7.96 o 
  -3   4  19       12.51       23.81      4.56 o 
  -2   4  19       23.86       21.96      6.49 o 
  -1   4  19      133.71      118.88      9.78 o 
   0   4  19       57.10       56.96      7.50 o 
   1   4  19       50.69       42.65      8.28 o 
   2   4  19        1.57       -1.52      6.61 o 
   3   4  19        1.59       -2.71      8.75 o 
   4   4  19       39.23       20.34      5.83 o 
  -5   5  19      153.28      125.44     17.63 o 
  -4   5  19      247.08      246.32     20.66 o 
  -3   5  19      300.78      277.69     16.17 o 
  -2   5  19       94.22       94.81     10.57 o 
  -1   5  19      460.70      456.12     33.30 o 
   0   5  19      482.51      430.71     35.92 o 
   1   5  19       95.70       88.85     11.97 o 
   2   5  19      233.46      239.78     23.34 o 
   3   5  19      453.20      446.16     52.89 o 
  -9   0  20       19.25       23.59     11.12 o 
  -8   0  20       38.19       55.93     11.63 o 
  -7   0  20      154.82      121.47     27.43 o 
  -6   0  20     1116.70     1091.16    104.24 o 
  -5   0  20      705.50      728.04     59.56 o 
  -4   0  20       24.34       26.82      5.70 o 
  -3   0  20     3347.20     3527.00    261.78 o 
  -2   0  20        6.57       17.42      4.13 o 
  -1   0  20     2640.13     2846.91    230.60 o 
   0   0  20     2267.35     2463.62    101.16 o 
   1   0  20      459.34      431.96     32.29 o 
   2   0  20      396.51      416.84     23.76 o 
   3   0  20     2785.85     2935.59    126.27 o 
   4   0  20      579.08      760.64     48.53 o 
   5   0  20      599.37      690.53     50.98 o 
   6   0  20      367.65      395.33     52.12 o 
   7   0  20      373.20      317.37     50.65 o 
  -9   1  20       78.50       84.84     12.46 o 
  -8   1  20       36.59       36.83      9.69 o 
  -7   1  20        0.01       10.81      4.10 o 
  -6   1  20        0.17        0.93      5.20 o 
  -5   1  20      515.74      463.88     45.19 o 
  -4   1  20        8.52       14.44      3.86 o 
  -3   1  20       28.62       25.45      3.76 o 
  -2   1  20        4.62        0.23      4.20 o 
  -1   1  20      365.44      332.10     15.95 o 
   0   1  20       21.67       13.77      2.92 o 
   1   1  20       70.17       44.22      5.40 o 
   2   1  20       43.88       45.29      6.81 o 
   3   1  20      158.61      144.56     14.39 o 
   4   1  20        4.94       -2.59      5.43 o 
   5   1  20       20.01       17.60     11.15 o 
   6   1  20        3.45       -2.23      8.47 o 
  -8   2  20      320.05      304.99     23.06 o 
  -7   2  20      171.39      178.01     16.97 o 
  -6   2  20      744.20      761.53     44.66 o 
  -5   2  20      321.95      346.80     21.84 o 
  -4   2  20     1573.89     1588.47     97.02 o 
  -3   2  20      693.37      681.59     36.12 o 
  -2   2  20      182.06      190.10     11.14 o 
  -1   2  20      229.71      219.32     13.49 o 
   0   2  20     2143.74     2176.18     84.76 o 
   1   2  20      930.52      952.32     38.54 o 
   2   2  20     2584.74     2735.02    101.59 o 
   3   2  20      637.94      653.74     31.95 o 
   4   2  20      208.26      185.46     15.15 o 
   5   2  20      470.27      440.70     35.74 o 
   6   2  20      268.24      269.04     20.62 o 
  -8   3  20       35.12       33.49      6.13 o 
  -7   3  20       17.06       20.71      5.54 o 
  -6   3  20      103.66      110.08     12.63 o 
  -5   3  20       11.84       19.51      4.83 o 
  -4   3  20      228.77      215.27     16.52 o 
  -3   3  20        2.99        5.81      3.38 o 
  -2   3  20      103.11      100.81      8.54 o 
  -1   3  20       64.60       67.91      6.35 o 
   0   3  20      162.47      166.88     14.72 o 
   1   3  20        0.68        5.80      7.39 o 
   2   3  20      302.40      293.47     20.94 o 
   3   3  20       16.91       20.85     11.95 o 
   4   3  20       55.70       48.65      7.83 o 
   5   3  20       12.01        5.87      9.16 o 
  -6   4  20      559.70      534.85     50.17 o 
  -5   4  20      430.41      415.40     39.64 o 
  -4   4  20      476.68      494.28     35.46 o 
  -3   4  20      871.26      973.02     45.96 o 
  -2   4  20      924.62      990.59     46.15 o 
  -1   4  20      619.42      565.85     45.78 o 
   0   4  20      522.60      568.60     33.21 o 
   1   4  20      312.99      332.56     32.07 o 
   2   4  20      444.05      461.85     30.43 o 
   3   4  20      561.41      549.55     44.69 o 
   4   4  20      505.18      513.35     33.40 o 
  -4   5  20        9.71       10.10      7.75 o 
  -3   5  20        0.73        5.69      7.91 o 
  -2   5  20        0.05       10.14      7.48 o 
  -1   5  20       55.24       37.23     11.41 o 
   0   5  20       10.82        7.15      5.30 o 
   1   5  20       14.55       15.05      7.24 o 
   2   5  20       39.09       39.13      6.71 o 
  -8   1  21      362.83      289.19     45.03 o 
  -7   1  21      318.07      362.34     38.81 o 
  -6   1  21     1206.17     1161.63    114.45 o 
  -5   1  21     1222.55     1238.42     79.71 o 
  -4   1  21      293.07      302.39     23.85 o 
  -3   1  21      862.47      863.86     58.01 o 
  -2   1  21     2319.42     2409.77    152.28 o 
  -1   1  21     1134.22     1171.41     49.69 o 
   0   1  21     2441.67     2538.71     73.60 o 
   1   1  21     1878.43     1939.05     61.33 o 
   2   1  21     1297.28     1402.84     42.16 o 
   3   1  21     1084.49     1158.83     56.17 o 
   4   1  21      728.36      758.70     36.70 o 
   5   1  21      513.87      591.13     33.60 o 
   6   1  21      575.84      585.87     42.50 o 
  -8   2  21        0.02        6.42      7.38 o 
  -7   2  21        5.83       17.84      7.88 o 
  -6   2  21      120.82      124.80     11.49 o 
  -5   2  21       35.80       36.88      5.13 o 
  -4   2  21        5.94        7.61      4.01 o 
  -3   2  21       48.32       47.67      5.20 o 
  -2   2  21        0.01        2.12      4.68 o 
  -1   2  21      134.24      123.60      9.16 o 
   0   2  21       43.87       38.25      4.98 o 
   1   2  21       65.23       78.95      6.98 o 
   2   2  21       79.41       62.49      8.33 o 
   3   2  21       35.59       18.36      6.51 o 
   4   2  21        1.34       11.48      7.76 o 
   5   2  21       12.82       14.51      9.23 o 
   6   2  21        2.16       -9.83      9.83 o 
  -7   3  21      237.90      248.69     24.34 o 
  -6   3  21      254.87      244.49     20.44 o 
  -5   3  21      402.56      405.47     25.87 o 
  -4   3  21      354.03      383.68     24.97 o 
  -3   3  21      666.79      690.13     39.55 o 
  -2   3  21       48.01       46.78      5.72 o 
  -1   3  21      132.78      129.93     12.30 o 
   0   3  21      614.83      640.07     45.66 o 
   1   3  21      702.24      752.38     51.00 o 
   2   3  21      348.34      377.97     35.89 o 
   3   3  21      452.25      467.07     30.42 o 
   4   3  21      237.00      232.57     24.67 o 
   5   3  21      293.58      256.14     29.14 o 
  -6   4  21        0.10       11.33      6.61 o 
  -5   4  21       52.26       63.62      8.83 o 
  -4   4  21       29.91       23.27      6.22 o 
  -3   4  21       19.82       14.84      6.47 o 
  -2   4  21       63.25       48.82      4.91 o 
  -1   4  21        0.85       -3.00      5.16 o 
   0   4  21       12.75       19.04      6.22 o 
   1   4  21        6.31        8.90      5.68 o 
   2   4  21        1.63       11.81      6.87 o 
   3   4  21        4.53        2.10      5.36 o 
  -3   5  21      253.68      262.24     28.11 o 
  -2   5  21      314.94      299.55     23.52 o 
  -1   5  21      427.37      445.38     45.76 o 
   0   5  21      287.50      288.48     19.55 o 
   1   5  21      437.85      421.47     28.58 o 
  -8   0  22      464.52      483.26     95.60 o 
  -7   0  22     1662.90     1637.24    225.26 o 
  -6   0  22      895.43      844.83    129.38 o 
  -5   0  22      354.62      352.33     42.87 o 
  -4   0  22      167.08      162.07     16.43 o 
  -3   0  22     1083.77      985.38     86.50 o 
  -2   0  22     1533.36     1575.33    106.42 o 
  -1   0  22     2517.48     2677.04    125.01 o 
   0   0  22     1808.11     1878.22     88.01 o 
   1   0  22      344.89      303.71     22.38 o 
   2   0  22     1027.21     1061.15     57.47 o 
   3   0  22     1648.34     1768.68    179.20 o 
   4   0  22      869.26     1127.10     91.76 o 
   5   0  22      345.78      319.80     44.44 o 
   6   0  22      284.76      224.73     36.12 o 
  -8   1  22       16.59       12.12      5.14 o 
  -7   1  22       10.12        7.85      5.58 o 
  -6   1  22      130.56      118.87     12.33 o 
  -5   1  22       20.28       12.44      3.06 o 
  -4   1  22      104.84      106.95      9.24 o 
  -3   1  22        0.89        0.13      7.00 o 
  -2   1  22      148.07      118.72     10.44 o 
  -1   1  22       53.08       67.21      9.05 o 
   0   1  22      261.20      213.42     13.46 o 
   1   1  22       18.77       13.88      4.97 o 
   2   1  22        0.25        2.11      5.32 o 
   3   1  22        3.48       -6.32      6.32 o 
   4   1  22        0.37       -7.20      7.20 o 
   5   1  22      114.66      121.16     13.25 o 
   6   1  22       29.49       33.25      7.51 o 
  -8   2  22      341.89      255.50     27.55 o 
  -7   2  22       19.15       20.94      5.42 o 
  -6   2  22      300.60      308.36     22.35 o 
  -5   2  22      605.39      604.60     46.62 o 
  -4   2  22      806.58      743.73     53.99 o 
  -3   2  22      852.65      920.61     59.90 o 
  -2   2  22      614.95      623.55     30.68 o 
  -1   2  22      640.06      669.88     43.04 o 
   0   2  22     1432.68     1520.95     74.22 o 
   1   2  22     1653.59     1846.42     68.89 o 
   2   2  22      524.74      546.40     38.59 o 
   3   2  22      395.75      386.11     31.46 o 
   4   2  22      309.36      294.41     24.47 o 
   5   2  22      591.85      574.36     64.65 o 
  -7   3  22       47.24       39.03     12.33 o 
  -6   3  22       20.36       32.89      5.46 o 
  -5   3  22       14.50        3.98      6.85 o 
  -4   3  22       17.81       27.87      6.60 o 
  -3   3  22      120.89       88.66     10.51 o 
  -2   3  22       31.66       25.36      6.02 o 
  -1   3  22        1.35        6.41      6.05 o 
   0   3  22       15.80       14.06      6.72 o 
   1   3  22        1.06       -2.97      7.88 o 
   2   3  22       13.58        0.08      5.93 o 
   3   3  22       14.07        2.06      8.06 o 
   4   3  22       46.14       53.72      8.33 o 
  -5   4  22      174.75      172.70     12.52 o 
  -4   4  22       40.48       35.31      6.34 o 
  -3   4  22      169.93      172.58     14.56 o 
  -2   4  22      282.57      266.43     16.39 o 
  -1   4  22      474.19      456.68     40.98 o 
   0   4  22      615.94      642.88     47.90 o 
   1   4  22      335.14      372.24     21.59 o 
   2   4  22      632.19      688.78     60.37 o 
   3   4  22      284.96      266.66     27.18 o 
  -1   5  22        1.16        4.82      7.97 o 
  -8   1  23      299.21      302.24     37.09 o 
  -7   1  23      231.55      210.45     17.31 o 
  -6   1  23      164.71      166.27     16.65 o 
  -5   1  23      663.25      642.21     56.60 o 
  -4   1  23       80.10       71.06      6.89 o 
  -3   1  23     1066.62      995.83     63.67 o 
  -2   1  23     1789.64     1905.50     98.02 o 
  -1   1  23      477.22      461.31     20.29 o 
   0   1  23      655.59      706.28     36.89 o 
   1   1  23     1054.82     1097.60     54.17 o 
   2   1  23      441.35      465.74     26.46 o 
   3   1  23      588.96      608.69     44.57 o 
   4   1  23      626.99      641.95     61.89 o 
   5   1  23      368.66      400.23     27.14 o 
  -7   2  23        1.73        5.22      4.88 o 
  -6   2  23        5.16       10.19      7.70 o 
  -5   2  23       68.22       60.92      8.10 o 
  -4   2  23        1.56        5.41      4.84 o 
  -3   2  23       85.37       68.48      6.25 o 
  -2   2  23        1.79       -2.04      4.83 o 
  -1   2  23        4.61        0.79      5.10 o 
   0   2  23      262.01      251.75     17.68 o 
   1   2  23       10.53       11.14      9.16 o 
   2   2  23        1.08        2.51      5.19 o 
   3   2  23       14.81       12.54      5.18 o 
   4   2  23        5.78       -1.61      7.25 o 
   5   2  23       10.99       14.33     10.31 o 
  -6   3  23      217.99      204.32     18.60 o 
  -5   3  23      306.60      279.79     23.18 o 
  -4   3  23      355.24      373.66     22.12 o 
  -3   3  23      124.85      104.19      9.31 o 
  -2   3  23      572.96      586.98     36.22 o 
  -1   3  23      504.13      507.74     35.36 o 
   0   3  23     1186.65     1252.83     68.10 o 
   1   3  23      616.85      595.03     40.03 o 
   2   3  23      402.63      388.33     30.65 o 
   3   3  23      460.71      525.51     42.18 o 
   4   3  23      198.56      161.40     18.68 o 
  -5   4  23       11.54       13.52      5.69 o 
  -4   4  23       78.02       65.76      8.40 o 
  -3   4  23       47.51       30.64      7.43 o 
  -2   4  23       59.07       41.13     12.60 o 
  -1   4  23       34.99       36.03      8.00 o 
   0   4  23        0.19        2.37      6.41 o 
   1   4  23       60.52       67.54      8.26 o 
   2   4  23        0.06       -8.01      8.01 o 
  -8   0  24      616.74      557.74    127.50 o 
  -7   0  24      679.72      819.58     45.22 o 
  -6   0  24      170.68      145.93     35.44 o 
  -5   0  24      291.93      210.34     58.53 o 
  -4   0  24     1774.10     1774.60    114.18 o 
  -3   0  24      441.47      390.69     44.80 o 
  -2   0  24     2725.54     2845.47    198.23 o 
  -1   0  24     1713.25     1837.54    107.74 o 
   0   0  24      403.51      372.75     35.47 o 
   1   0  24      382.01      344.87     28.41 o 
   2   0  24      907.10      898.20     77.62 o 
   3   0  24      239.29      204.91     42.94 o 
   4   0  24      548.04      481.06     62.27 o 
   5   0  24      288.18      335.65     86.60 o 
  -7   1  24       10.04       -0.65      6.70 o 
  -6   1  24       29.64       28.42      9.57 o 
  -5   1  24       42.58       23.84      8.56 o 
  -4   1  24        3.84        5.17      2.93 o 
  -3   1  24        0.53        2.54      5.23 o 
  -2   1  24       31.05       26.51      3.93 o 
  -1   1  24        1.91       10.69      7.17 o 
   0   1  24       22.74       15.09      5.60 o 
   1   1  24      203.64      189.49     12.99 o 
   2   1  24        2.36       -7.15      7.15 o 
   3   1  24        1.82        7.63      8.81 o 
   4   1  24        1.14        1.99      9.19 o 
   5   1  24        3.97        9.39      9.45 o 
  -7   2  24      145.65      117.73     14.05 o 
  -6   2  24       65.51       62.88      9.58 o 
  -5   2  24      573.37      539.63     49.16 o 
  -4   2  24      645.74      691.12     61.98 o 
  -3   2  24      345.68      318.78     23.67 o 
  -2   2  24      275.33      269.90     20.53 o 
  -1   2  24      554.50      525.25     34.00 o 
   0   2  24      619.86      679.86     36.96 o 
   1   2  24     1113.40     1256.70     50.66 o 
   2   2  24      649.28      665.36     41.14 o 
   3   2  24      732.53      729.73     66.90 o 
   4   2  24      479.60      482.47     46.62 o 
  -6   3  24        0.29        2.46      5.07 o 
  -5   3  24        6.74       18.32      6.96 o 
  -4   3  24        0.70        7.80      5.08 o 
  -3   3  24        0.75        0.92      4.59 o 
  -2   3  24       66.36       48.81      6.96 o 
  -1   3  24        6.36       10.54      8.97 o 
   0   3  24       29.77       46.44      6.29 o 
   1   3  24        8.78       10.68      4.60 o 
   2   3  24        0.16       10.51      7.79 o 
   3   3  24       19.41        9.19     12.78 o 
  -4   4  24       19.72       30.76      7.32 o 
  -3   4  24      212.82      187.21     18.67 o 
  -2   4  24      835.55      857.95    103.73 o 
  -1   4  24      728.56      695.17     60.13 o 
   0   4  24      274.88      256.40     22.89 o 
   1   4  24      224.91      225.19     16.88 o 
  -7   1  25      248.47      229.03     44.35 o 
  -6   1  25      318.82      288.07     19.79 o 
  -5   1  25      294.57      279.03     19.39 o 
  -4   1  25      541.15      598.39     66.54 o 
  -3   1  25      953.67      923.46     58.15 o 
  -2   1  25      442.09      408.17     28.33 o 
  -1   1  25      556.99      523.48     44.51 o 
   0   1  25      786.13      837.65     53.59 o 
   1   1  25      548.55      547.47     30.23 o 
   2   1  25      637.64      599.45     48.16 o 
   3   1  25      489.17      474.47     27.75 o 
   4   1  25      327.73      360.29     31.06 o 
  -6   2  25       57.53       48.34      8.05 o 
  -5   2  25        0.37       -2.55     10.77 o 
  -4   2  25       18.45       15.96      5.19 o 
  -3   2  25        4.42       -1.83      3.90 o 
  -2   2  25       95.25       79.78      8.89 o 
  -1   2  25       33.44       37.53      6.82 o 
   0   2  25        1.43        1.33      5.79 o 
   1   2  25        1.27       -2.95      7.59 o 
   2   2  25       12.41       16.23      6.64 o 
   3   2  25        6.87       -6.31     11.08 o 
  -5   3  25      386.88      398.74     32.11 o 
  -4   3  25      444.74      502.70     66.55 o 
  -3   3  25      451.98      449.81     30.19 o 
  -2   3  25      858.94      739.89     76.37 o 
  -1   3  25      776.09      770.99     67.03 o 
   0   3  25      414.98      378.32     30.83 o 
   1   3  25      608.99      593.23     44.57 o 
   2   3  25      440.25      474.19     31.34 o 
  -2   4  25        3.98        3.16     10.19 o 
  -1   4  25       23.89       24.21      5.96 o 
  -7   0  26      255.70      268.80     56.97 o 
  -6   0  26      149.96      116.24     22.13 o 
  -5   0  26      547.41      487.17     85.10 o 
  -4   0  26      288.45      228.18     49.48 o 
  -3   0  26      195.95      197.88     31.73 o 
  -2   0  26      671.38      619.84     79.02 o 
  -1   0  26      221.40      208.98     29.64 o 
   0   0  26      579.83      604.87     50.86 o 
   1   0  26      260.13      220.39     26.39 o 
   2   0  26      328.73      269.64     35.85 o 
   3   0  26      698.05      708.83     59.80 o 
   4   0  26      998.24      963.87    199.35 o 
  -6   1  26       70.89       55.13      7.42 o 
  -5   1  26       66.21       48.39      6.14 o 
  -4   1  26       54.38       38.64      5.08 o 
  -3   1  26       37.32       27.83     10.79 o 
  -2   1  26       17.03        4.98      5.43 o 
  -1   1  26        4.92       14.35      5.02 o 
   0   1  26       23.08       12.89      6.27 o 
   1   1  26       17.15       16.99      5.04 o 
   2   1  26       14.73        6.99      5.63 o 
   3   1  26       22.83       17.63      8.37 o 
  -6   2  26       53.18       38.37      6.43 o 
  -5   2  26      331.75      322.04     32.30 o 
  -4   2  26      732.25      758.20     65.92 o 
  -3   2  26      361.93      340.47     23.82 o 
  -2   2  26      464.33      422.16     33.81 o 
  -1   2  26      745.18      759.88     47.68 o 
   0   2  26      452.39      429.93     40.24 o 
   1   2  26      690.68      635.75     48.09 o 
   2   2  26      457.94      459.17     30.57 o 
   3   2  26      488.58      466.13     57.43 o 
  -4   3  26       76.73       70.90      8.74 o 
  -3   3  26       27.14       39.16      7.76 o 
  -2   3  26       19.09       16.70     11.68 o 
  -1   3  26        5.20        8.06      5.10 o 
   0   3  26        0.03       10.58      7.23 o 
   1   3  26        2.94        9.59      6.22 o 
  -6   1  27      352.21      425.57     76.92 o 
  -5   1  27      133.59      101.36     12.30 o 
  -4   1  27      586.94      577.98     39.20 o 
  -3   1  27      387.98      329.00     35.54 o 
  -2   1  27      389.89      402.02     28.65 o 
  -1   1  27      432.64      400.70     32.58 o 
   0   1  27      410.59      363.91     27.40 o 
   1   1  27      488.84      434.75     39.01 o 
   2   1  27      296.70      251.85     28.96 o 
   3   1  27      441.51      392.32     44.01 o 
  -5   2  27       10.11        3.61      6.81 o 
  -4   2  27        9.11       22.32      7.39 o 
  -3   2  27        8.93        3.75      4.18 o 
  -2   2  27        0.13       -1.99      4.47 o 
  -1   2  27        0.30       -4.82      8.15 o 
   0   2  27        4.72       -4.76      7.47 o 
   1   2  27        6.69        2.44      4.79 o 
   2   2  27       51.25       37.59      7.25 o 
  -3   3  27      613.85      557.34     79.11 o 
  -2   3  27      192.98      172.14     31.33 o 
  -1   3  27      414.04      370.31     33.30 o 
   0   3  27      459.84      434.51     44.72 o 
  -5   0  28      183.32      138.47     49.54 o 
  -4   0  28      211.06      249.55     58.11 o 
  -3   0  28      212.30      196.11     25.23 o 
  -2   0  28      590.14      537.80     67.77 o 
  -1   0  28      560.30      499.89     68.21 o 
   0   0  28      676.31      555.82    106.03 o 
   1   0  28      451.19      417.29     98.95 o 
   2   0  28      672.19      742.82    132.42 o 
  -5   1  28        7.54       15.62      8.16 o 
  -4   1  28        3.91        7.36      7.43 o 
  -3   1  28       41.22       30.60      9.85 o 
  -2   1  28       10.04        1.50      4.41 o 
  -1   1  28       30.62       32.13      5.58 o 
   0   1  28        8.78        8.81      6.07 o 
   1   1  28        1.65        0.48      4.77 o 
   2   1  28       71.14       84.08      9.78 o 
  -4   2  28      325.67      316.12     24.87 o 
  -3   2  28      463.76      529.10     69.06 o 
  -2   2  28      313.01      262.56     27.85 o 
  -1   2  28      302.07      286.24     19.23 o 
   0   2  28      233.13      201.24     19.05 o 
   1   2  28      681.81      623.72     92.59 o 
  -4   1  29      341.22      348.06     48.63 o 
  -3   1  29      178.81      189.71     22.51 o 
  -2   1  29      293.43      239.99     27.30 o 
  -1   1  29      408.14      318.06     38.20 o 
   0   1  29      402.18      360.22     41.21 o 
  -2   0  30      137.03       79.42     16.92 o 
                                                 
